# Supplementary material for: Pupil size changes signal hippocampus-related memory functions
Source: Sci Rep. 2020 Oct 2;10:16393. doi: 10.1038/s41598-020-73374-9 (PMC7532445; doi:10.1038/s41598-020-73374-9)
Supplement: Supplementary file 1 — Supplementary information 1. [file 41598_2020_73374_MOESM1_ESM.xlsx]

## Sheet: MST_response
	Proportion of trials
participant_id	old|target	similar|target	new|target	old|lure	similar|lure	new|lure	old|foil	similar|foil	new|foil
1	0.53125	0.40625	0.03125	0.140625	0.765625	0.0625	0	0.125	0.84375
2	0.890625	0.078125	0.015625	0.625	0.328125	0.015625	0.015625	0.078125	0.875
3	0.859375	0.0625	0.0625	0.296875	0.625	0.078125	0	0.046875	0.953125
4	0.875	0.09375	0.015625	0.34375	0.625	0.015625	0.0625	0.140625	0.796875
5	0.921875	0.015625	0.03125	0.359375	0.453125	0.125	0.03125	0.046875	0.890625
6	0.734375	0.21875	0.046875	0.1875	0.703125	0.09375	0	0.15625	0.84375
7	0.546875	0.265625	0.09375	0.328125	0.453125	0.125	0	0.03125	0.859375
8	0.78125	0.15625	0.046875	0.4375	0.484375	0.078125	0	0.078125	0.90625
9	0.875	0.046875	0.015625	0.375	0.5625	0	0	0.09375	0.78125
10	0.5	0.296875	0.15625	0.296875	0.421875	0.21875	0.015625	0.0625	0.84375
11	0.90625	0.0625	0.03125	0.453125	0.453125	0.078125	0	0.140625	0.8125
12	0.765625	0.15625	0.0625	0.28125	0.546875	0.15625	0	0.109375	0.875
13	0.765625	0.046875	0.046875	0.53125	0.25	0.03125	0	0.03125	0.890625
14	0.796875	0.15625	0.03125	0.421875	0.4375	0.140625	0.015625	0.09375	0.875
15	0.765625	0.171875	0.046875	0.453125	0.40625	0.125	0.015625	0.109375	0.859375
16	0.9375	0.03125	0.015625	0.53125	0.265625	0.171875	0	0.078125	0.890625
17	0.84375	0.078125	0.078125	0.21875	0.640625	0.125	0.046875	0.109375	0.84375
18	0.625	0.234375	0.078125	0.328125	0.5	0.109375	0.03125	0.0625	0.78125
19	0.59375	0.1875	0.15625	0.390625	0.4375	0.15625	0.03125	0.296875	0.640625
20	0.875	0.078125	0.03125	0.5	0.40625	0.09375	0	0.03125	0.921875
21	0.484375	0.40625	0.09375	0.0625	0.578125	0.359375	0	0.171875	0.828125
22	0.859375	0.046875	0.09375	0.5625	0.203125	0.203125	0.140625	0.09375	0.75

## Sheet: Pupil_data_filtering
participant_id	removed due to blinks (percent of all data)	removed before/after blinks (percent of all data)	zero values (percent of all data)	more than 2.5SD below/above trial mean -response aligned data segments (percent of all data)	Trials with outlier fixations	number of trials removed due to >30% interpolated data
1	0.0929552	0.0385037	0.000182699	0.0028775	11	2
2	0.0130557	0.0104541	0.00122423	0.0767553	3	25
3	0.050306	0.0505037	0.000693429	0.00792751	5	0
4	0.317351	0.0161195	0	0	2	0
5	0.0980274	0.0556189	9.03271e-05	0.00176138	17	1
6	0.0076643	0.00679168	0.00104002	0.00638006	3	0
7	0.0864625	0.0616665	0.000221155	0.0119066	6	6
8	0.0108342	0.0105519	0.000319085	0.000896566	2	0
9	0.0512532	0.0231889	1.74318e-05	0.00206429	10	1
10	0.0596056	0.0398628	0.0137053	0.453156	12	13
11	0.0140339	0.0126346	0.000160177	0.00359017	9	0
12	0.0571378	0.0536297	0.00615764	0.0552862	7	0
13	0.0459168	0.0292951	0.000254126	0.00261185	7	6
14	0.0334772	0.031751	0.00047809	0.00656918	13	0
15	0.0453983	0.0442819	0.00109427	0.0873894	11	1
16	0.00374823	0.00386036	0.000461405	0.0156483	24	0
17	0.0538973	0.0458709	0.000502166	0.00406975	8	0
18	0.15373	0.112799	0.000367948	0.00737919	7	77	excluded from further analysis
19	0.0421486	0.0209169	0.000520966	0.0382441	9	1
20	0.0762284	0.0640805	0.0150954	0.282245	1	30
21	0.0270627	0.0139073	0	0.000553523	5	1
22	0.0667279	0.0615684	0.0299628	0.401888	8	44

## Sheet: time_course_analysis
STIMULUS ALIGNED		Figure 3a-data			Figure 3b data		Figure 3c data		Figure 3d data			paired sample t tests							RESPONSE ALIGNED		Figure 4a-data			Figure 4b data		Figure 4c data		Figure 4d data			paired sample t tests
TIME (sec)		old| target	similar|lure	new| foil	old| target	old| foil&lure	similar| lure	similar| target&foil	new|foil	new| target&lure		old|targer vs. Similar[lure		old|targer vs. New|foil		similar|lure vs. New|foil			TIME (sec)		old| target	similar|lure	new| foil	old| target	old| foil&lure	similar| lure	similar| target&foil	new|foil	new| target&lure		old|targer vs. Similar[lure		old|targer vs. New|foil		similar|lure vs. New|foil
												t-value	significant (1) or not (0)	t-value	significant (1) or not (0)	t-value	significant (1) or not (0)														t-value	significant (1) or not (0)	t-value	significant (1) or not (0)	t-value	significant (1) or not (0)
-2		0.67298	0.584491	0.722513	0.67298	0.630145	0.722513	0.669349	0.46129	0.638437		0.542078	0	0.231761	0	0.160431	0		-3		0.469176	0.372948	0.428662	0.469176	0.339411	0.372948	0.387264	0.34634	0.364582		0.109544	0	0.550127	0	0.490841	0
-1.992		0.669896	0.584868	0.725079	0.669896	0.629127	0.725079	0.669244	0.461807	0.640512		0.495534	0	0.248496	0	0.152677	0		-2.992		0.462212	0.368036	0.422675	0.462212	0.339442	0.368036	0.378914	0.341035	0.357256		0.111874	0	0.560851	0	0.49556	0
-1.984		0.666721	0.585038	0.727295	0.666721	0.627992	0.727295	0.668967	0.462138	0.642254		0.453354	0	0.266626	0	0.145681	0		-2.984		0.455283	0.362729	0.417369	0.455283	0.339667	0.362729	0.372931	0.336662	0.348301		0.112055	0	0.57749	0	0.493167	0
-1.976		0.663455	0.585002	0.729161	0.663455	0.626739	0.729161	0.668517	0.462283	0.643662		0.415384	0	0.285968	0	0.139379	0		-2.976		0.449435	0.358337	0.4125	0.449435	0.340099	0.358337	0.365155	0.332505	0.339376		0.111557	0	0.587195	0	0.493528	0
-1.968		0.660098	0.584759	0.730676	0.660098	0.625368	0.730676	0.667896	0.462243	0.644737		0.381396	0	0.306307	0	0.133707	0		-2.968		0.444125	0.352842	0.407169	0.444125	0.340125	0.352842	0.359166	0.32804	0.331397		0.105462	0	0.586479	0	0.488652	0
-1.96		0.656651	0.584309	0.731842	0.656651	0.62388	0.731842	0.667103	0.462016	0.645479		0.351109	0	0.327409	0	0.128612	0		-2.96		0.438651	0.349601	0.401365	0.438651	0.339964	0.349601	0.352901	0.323262	0.322664		0.107415	0	0.583756	0	0.506105	0
-1.952		0.653112	0.583652	0.732657	0.653112	0.622274	0.732657	0.666138	0.461604	0.645888		0.324219	0	0.349027	0	0.124042	0		-2.952		0.431824	0.345888	0.397452	0.431824	0.339055	0.345888	0.345043	0.320203	0.316224		0.11198	0	0.61133	0	0.503337	0
-1.944		0.649482	0.582788	0.733122	0.649482	0.620551	0.733122	0.665001	0.461005	0.645963		0.300414	0	0.370916	0	0.119953	0		-2.944		0.425982	0.341355	0.393713	0.425982	0.340648	0.341355	0.337376	0.317245	0.310513		0.114378	0	0.631488	0	0.494355	0
-1.936		0.645762	0.581717	0.733237	0.645762	0.61871	0.733237	0.663692	0.460221	0.645706		0.279388	0	0.39284	0	0.116305	0		-2.936		0.421277	0.336225	0.389341	0.421277	0.340393	0.336225	0.32851	0.313685	0.305337		0.109647	0	0.632172	0	0.48531	0
-1.928		0.64195	0.580439	0.733001	0.64195	0.616752	0.733001	0.662211	0.459251	0.645115		0.26085	0	0.414577	0	0.113061	0		-2.928		0.414854	0.333138	0.385517	0.414854	0.33958	0.333138	0.318995	0.310742	0.300654		0.121747	0	0.658461	0	0.491691	0
-1.92		0.638048	0.578955	0.732415	0.638048	0.614675	0.732415	0.660558	0.458094	0.64419		0.244531	0	0.435927	0	0.11019	0		-2.92		0.408487	0.33023	0.381386	0.408487	0.338946	0.33023	0.311002	0.307389	0.294409		0.134346	0	0.680349	0	0.497346	0
-1.912		0.634054	0.577264	0.73148	0.634054	0.612482	0.73148	0.658733	0.456752	0.642933		0.230185	0	0.456715	0	0.107666	0		-2.912		0.402452	0.327441	0.377604	0.402452	0.337467	0.327441	0.303642	0.304659	0.289626		0.151604	0	0.703926	0	0.504127	0
-1.904		0.62997	0.575365	0.730194	0.62997	0.61017	0.730194	0.656736	0.455224	0.641342		0.217592	0	0.476788	0	0.105463	0		-2.904		0.396432	0.325224	0.373173	0.396432	0.33732	0.325224	0.294821	0.30099	0.289311		0.171633	0	0.719732	0	0.52301	0
-1.896		0.625794	0.57326	0.728558	0.625794	0.607741	0.728558	0.654567	0.453511	0.639418		0.206558	0	0.496019	0	0.103563	0		-2.896		0.390652	0.321472	0.368988	0.390652	0.335671	0.321472	0.287965	0.297773	0.285927		0.185083	0	0.737219	0	0.526651	0
-1.888		0.621528	0.570948	0.726571	0.621528	0.605194	0.726571	0.652226	0.451611	0.63716		0.196911	0	0.514303	0	0.101948	0		-2.888		0.385174	0.318574	0.36567	0.385174	0.334297	0.318574	0.280762	0.295121	0.283537		0.202789	0	0.760967	0	0.530548	0
-1.88		0.617171	0.56843	0.724235	0.617171	0.60253	0.724235	0.649713	0.449525	0.63457		0.188504	0	0.531556	0	0.100605	0		-2.88		0.379376	0.315954	0.361318	0.379376	0.332865	0.315954	0.275186	0.291382	0.280475		0.223852	0	0.776408	0	0.544824	0
-1.872		0.612723	0.565704	0.721548	0.612723	0.599748	0.721548	0.647028	0.447254	0.631646		0.181209	0	0.547711	0	0.0995217	0		-2.872		0.37332	0.312655	0.358548	0.37332	0.332471	0.312655	0.270722	0.289645	0.276772		0.2475	0	0.816197	0	0.542353	0
-1.864		0.608184	0.562772	0.718511	0.608184	0.596849	0.718511	0.644171	0.444796	0.628389		0.174919	0	0.562717	0	0.0986918	0		-2.864		0.367786	0.310556	0.354554	0.367786	0.328622	0.310556	0.265783	0.286759	0.271797		0.27709	0	0.83449	0	0.560158	0
-1.856		0.603553	0.559632	0.715124	0.603553	0.593832	0.715124	0.641142	0.442153	0.624798		0.169542	0	0.576536	0	0.0981098	0		-2.856		0.361329	0.306871	0.35152	0.361329	0.324486	0.306871	0.262441	0.284339	0.269256		0.303972	0	0.87586	0	0.55457	0
-1.848		0.598832	0.556286	0.711387	0.598832	0.590697	0.711387	0.63794	0.439324	0.620875		0.165003	0	0.589137	0	0.0977737	0		-2.848		0.355031	0.3035	0.348123	0.355031	0.318735	0.3035	0.26125	0.281602	0.266528		0.33617	0	0.912303	0	0.555727	0
-1.84		0.59402	0.552733	0.707299	0.59402	0.587445	0.707299	0.634567	0.436309	0.616618		0.161242	0	0.6005	0	0.097684	0		-2.84		0.349085	0.297901	0.345061	0.349085	0.314808	0.297901	0.260501	0.278887	0.264081		0.343667	0	0.948514	0	0.53312	0
-1.832		0.594502	0.551559	0.695667	0.594502	0.589567	0.695667	0.624063	0.437739	0.603671		0.196553	0	0.588078	0	0.126642	0		-2.832		0.343012	0.29547	0.341873	0.343012	0.311765	0.29547	0.258238	0.276232	0.260962		0.385915	0	0.985347	0	0.539769	0
-1.824		0.589429	0.54946	0.692144	0.589429	0.588158	0.692144	0.619561	0.435669	0.599793		0.191597	0	0.615148	0	0.127863	0		-2.824		0.336396	0.291747	0.33756	0.336396	0.30788	0.291747	0.256311	0.2727	0.257933		0.418961	0	0.984871	0	0.542594	0
-1.816		0.583673	0.548369	0.692827	0.583673	0.587005	0.692827	0.624302	0.435069	0.600194		0.170866	0	0.651667	0	0.118755	0		-2.816		0.330144	0.287363	0.334097	0.330144	0.303995	0.287363	0.256402	0.269741	0.256954		0.447188	0	0.948197	0	0.533043	0
-1.808		0.58036	0.544035	0.687294	0.58036	0.58436	0.687294	0.622291	0.43081	0.595249		0.177518	0	0.640601	0	0.11834	0		-2.808		0.322215	0.28324	0.329754	0.322215	0.299403	0.28324	0.254471	0.266506	0.25616		0.493555	0	0.90049	0	0.535292	0
-1.8		0.577378	0.539093	0.68306	0.577378	0.58116	0.68306	0.61802	0.426536	0.590554		0.178909	0	0.619256	0	0.116572	0		-2.8		0.315499	0.277777	0.324661	0.315499	0.294722	0.277777	0.251985	0.262368	0.255504		0.514533	0	0.878797	0	0.530429	0
-1.792		0.572902	0.537226	0.677374	0.572902	0.57859	0.677374	0.615733	0.425417	0.584909		0.18133	0	0.636495	0	0.121107	0		-2.792		0.309491	0.271829	0.319296	0.309491	0.290991	0.271829	0.249976	0.258432	0.254582		0.518685	0	0.869282	0	0.522623	0
-1.784		0.565979	0.532986	0.669183	0.565979	0.572347	0.669183	0.613412	0.421761	0.574765		0.176526	0	0.663458	0	0.123552	0		-2.784		0.303461	0.266243	0.313511	0.303461	0.28598	0.266243	0.247236	0.253929	0.255512		0.52526	0	0.864129	0	0.522204	0
-1.776		0.55919	0.525998	0.652725	0.55919	0.560191	0.652725	0.609005	0.415594	0.557366		0.190747	0	0.658861	0	0.138078	0		-2.776		0.296594	0.260395	0.308445	0.296594	0.279087	0.260395	0.242008	0.249852	0.253774		0.539553	0	0.838498	0	0.513438	0
-1.768		0.553782	0.520217	0.645353	0.553782	0.556051	0.645353	0.605326	0.410862	0.549842		0.195736	0	0.652465	0	0.138779	0		-2.768		0.291876	0.253268	0.302143	0.291876	0.272616	0.253268	0.236921	0.245066	0.252646		0.516558	0	0.858364	0	0.503214	0
-1.76		0.547936	0.513859	0.638138	0.547936	0.551351	0.638138	0.599086	0.40527	0.542072		0.197462	0	0.643853	0	0.139531	0		-2.76		0.286388	0.246399	0.296675	0.286388	0.267758	0.246399	0.232832	0.240862	0.250912		0.507916	0	0.856477	0	0.490027	0
-1.752		0.540838	0.508063	0.630377	0.540838	0.546633	0.630377	0.599331	0.400227	0.534072		0.194537	0	0.655528	0	0.144282	0		-2.752		0.281148	0.239667	0.291733	0.281148	0.263215	0.239667	0.226588	0.237028	0.249109		0.497729	0	0.850641	0	0.472348	0
-1.744		0.532572	0.501875	0.621309	0.532572	0.540605	0.621309	0.593652	0.395134	0.524786		0.191192	0	0.67135	0	0.149998	0		-2.744		0.275598	0.234122	0.286333	0.275598	0.257098	0.234122	0.22146	0.232554	0.24641		0.502536	0	0.847252	0	0.468943	0
-1.736		0.531501	0.495419	0.625635	0.531501	0.532607	0.625635	0.597704	0.390036	0.527497		0.161953	0	0.61233	0	0.115884	0		-2.736		0.269288	0.226568	0.280325	0.269288	0.250932	0.226568	0.215368	0.228037	0.24265		0.49604	0	0.841012	0	0.453522	0
-1.728		0.522838	0.489929	0.61574	0.522838	0.524982	0.61574	0.596207	0.385493	0.51757		0.159387	0	0.632717	0	0.120099	0		-2.728		0.263858	0.220215	0.273383	0.263858	0.246334	0.220215	0.209442	0.222121	0.240723		0.490927	0	0.8615	0	0.457256	0
-1.72		0.511976	0.485754	0.607435	0.511976	0.513091	0.607435	0.588455	0.382385	0.508968		0.14312	0	0.700711	0	0.128574	0		-2.72		0.25968	0.213693	0.267591	0.25968	0.241968	0.213693	0.204199	0.217137	0.235632		0.46907	0	0.883802	0	0.447457	0
-1.712		0.501679	0.475123	0.596908	0.501679	0.502802	0.596908	0.581655	0.372825	0.498641		0.139325	0	0.689301	0	0.125422	0		-2.712		0.253956	0.205691	0.261275	0.253956	0.23743	0.205691	0.196374	0.211825	0.231592		0.447236	0	0.891216	0	0.433727	0
-1.704		0.49067	0.466676	0.585854	0.49067	0.489412	0.585854	0.578346	0.365412	0.488201		0.134906	0	0.714236	0	0.130918	0		-2.704		0.249459	0.195956	0.254924	0.249459	0.234718	0.195956	0.189974	0.206541	0.227976		0.40623	0	0.918349	0	0.407404	0
-1.696		0.479888	0.460292	0.576183	0.479888	0.47562	0.576183	0.570131	0.360633	0.478718		0.125955	0	0.761213	0	0.148257	0		-2.696		0.245297	0.186919	0.249345	0.245297	0.231597	0.186919	0.182155	0.201766	0.222956		0.368451	0	0.938794	0	0.380384	0
-1.688		0.468984	0.453063	0.564546	0.468984	0.46444	0.564546	0.563323	0.354621	0.468117		0.12435	0	0.800863	0	0.15694	0		-2.688		0.239527	0.177598	0.243041	0.239527	0.228248	0.177598	0.172237	0.196241	0.220283		0.34855	0	0.946868	0	0.360845	0
-1.68		0.461381	0.442383	0.55053	0.461381	0.456521	0.55053	0.570251	0.344901	0.454741		0.153767	0	0.76236	0	0.168309	0		-2.68		0.235531	0.170125	0.23645	0.235531	0.226427	0.170125	0.165377	0.190881	0.214307		0.331957	0	0.986059	0	0.3567	0
-1.672		0.45041	0.432814	0.541789	0.45041	0.443234	0.541789	0.560109	0.336539	0.444554		0.138522	0	0.778362	0	0.163251	0		-2.672		0.232052	0.162903	0.229623	0.232052	0.221462	0.162903	0.157707	0.184829	0.206343		0.308509	0	0.962659	0	0.353636	0
-1.664		0.437019	0.428099	0.524324	0.437019	0.43367	0.524324	0.54852	0.331468	0.430168		0.161625	0	0.884829	0	0.219145	0		-2.664		0.229001	0.155041	0.223163	0.229001	0.21923	0.155041	0.152199	0.179687	0.200027		0.280459	0	0.909398	0	0.345277	0
-1.656		0.422678	0.419488	0.510686	0.422678	0.419765	0.510686	0.538042	0.324713	0.417442		0.153948	0	0.958324	0	0.243748	0		-2.656		0.226233	0.148235	0.217595	0.226233	0.215604	0.148235	0.145404	0.175187	0.195473		0.256815	0	0.865366	0	0.335775	0
-1.648		0.407263	0.411634	0.496395	0.407263	0.42107	0.496395	0.526396	0.318287	0.403813		0.14357	0	0.942305	0	0.272689	0		-2.648		0.222663	0.141272	0.210859	0.222663	0.212439	0.141272	0.138719	0.169577	0.189744		0.238507	0	0.814914	0	0.33409	0
-1.64		0.393992	0.401631	0.49193	0.393992	0.4072	0.49193	0.517122	0.309986	0.399673		0.114065	0	0.897448	0	0.250438	0		-2.64		0.218245	0.135496	0.205837	0.218245	0.209645	0.135496	0.13037	0.165457	0.184643		0.234413	0	0.803724	0	0.332328	0
-1.632		0.380118	0.390475	0.478345	0.380118	0.391501	0.478345	0.502333	0.300465	0.387403		0.119254	0	0.859566	0	0.262514	0		-2.632		0.215183	0.128705	0.201013	0.215183	0.208291	0.128705	0.123066	0.161489	0.181905		0.217321	0	0.774187	0	0.319096	0
-1.624		0.364255	0.379599	0.464941	0.364255	0.374703	0.464941	0.484589	0.290874	0.375378		0.110632	0	0.788095	0	0.27064	0		-2.624		0.212159	0.12179	0.196049	0.212159	0.207455	0.12179	0.115907	0.157329	0.177409		0.201847	0	0.741976	0	0.308698	0
-1.616		0.350442	0.367094	0.452307	0.350442	0.359107	0.452307	0.473434	0.280335	0.363267		0.103824	0	0.769328	0	0.268401	0		-2.616		0.209336	0.115864	0.191309	0.209336	0.204206	0.115864	0.108484	0.153401	0.174107		0.187669	0	0.710142	0	0.300026	0
-1.608		0.33433	0.361499	0.438693	0.33433	0.346498	0.438693	0.45145	0.276833	0.35032		0.0967504	0	0.639752	0	0.321084	0		-2.608		0.205843	0.111418	0.186834	0.205843	0.202412	0.111418	0.102861	0.149784	0.16924		0.18349	0	0.694458	0	0.299029	0
-1.6		0.317115	0.34926	0.423158	0.317115	0.331544	0.423158	0.436274	0.266473	0.3358		0.0913146	0	0.576174	0	0.340366	0		-2.6		0.204116	0.10689	0.182174	0.204116	0.200472	0.10689	0.0978431	0.145731	0.163511		0.169106	0	0.64677	0	0.29992	0
-1.592		0.298265	0.33698	0.407848	0.298265	0.316857	0.407848	0.420963	0.255895	0.322048		0.0837713	0	0.495383	0	0.35949	0		-2.592		0.202227	0.102895	0.177584	0.202227	0.198073	0.102895	0.0922379	0.141909	0.160332		0.160112	0	0.606717	0	0.305627	0
-1.584		0.281057	0.324582	0.394234	0.281057	0.301737	0.394234	0.4048	0.24585	0.310173		0.0713129	0	0.439342	0	0.363388	0		-2.584		0.19895	0.0997672	0.173598	0.19895	0.197548	0.0997672	0.0879676	0.138823	0.158565		0.155953	0	0.592552	0	0.309626	0
-1.576		0.266322	0.310722	0.380738	0.266322	0.294398	0.380738	0.389918	0.234178	0.298333		0.0738121	0	0.42607	0	0.357905	0		-2.576		0.197075	0.0952654	0.169345	0.197075	0.195696	0.0952654	0.0882729	0.135503	0.155147		0.142323	0	0.555556	0	0.305051	0
-1.568		0.246993	0.294645	0.371241	0.246993	0.280493	0.371241	0.376454	0.220068	0.289827		0.061371	0	0.391867	0	0.323161	0		-2.568		0.193842	0.0917613	0.164737	0.193842	0.196658	0.0917613	0.0892925	0.131816	0.152395		0.137854	0	0.533465	0	0.310812	0
-1.56		0.232848	0.286413	0.359229	0.232848	0.270492	0.359229	0.361358	0.214001	0.27864		0.0590399	0	0.334304	0	0.343182	0		-2.56		0.190678	0.0893741	0.160847	0.190678	0.19447	0.0893741	0.0904364	0.129003	0.14974		0.132912	0	0.520239	0	0.317235	0
-1.552		0.217917	0.275419	0.345135	0.217917	0.258839	0.345135	0.346102	0.204886	0.267257		0.061501	0	0.297087	0	0.365516	0		-2.552		0.187773	0.0869065	0.15677	0.187773	0.190869	0.0869065	0.0947344	0.126043	0.146912		0.128484	0	0.502335	0	0.324224	0
-1.544		0.202196	0.262118	0.333527	0.202196	0.250149	0.333527	0.336786	0.192143	0.256305		0.0562076	0	0.277395	0	0.355852	0		-2.544		0.184454	0.0855414	0.153291	0.184454	0.186588	0.0855414	0.0981431	0.123317	0.144961		0.129938	0	0.496931	0	0.335128	0
-1.536		0.19207	0.250032	0.32097	0.19207	0.239296	0.32097	0.325124	0.181463	0.24476		0.0622423	0	0.272312	0	0.355737	0		-2.536		0.181053	0.0819957	0.150734	0.181053	0.182659	0.0819957	0.100348	0.121402	0.14311		0.11991	0	0.503741	0	0.322526	0
-1.528		0.177377	0.236648	0.309667	0.177377	0.228751	0.309667	0.311986	0.169719	0.234425		0.057421	0	0.262918	0	0.337507	0		-2.528		0.177789	0.0803824	0.147257	0.177789	0.179175	0.0803824	0.104588	0.11884	0.142192		0.120114	0	0.498184	0	0.334544	0
-1.52		0.165232	0.222968	0.299234	0.165232	0.219208	0.299234	0.302331	0.157663	0.225481		0.0550584	0	0.276179	0	0.312546	0		-2.52		0.175255	0.0789258	0.144131	0.175255	0.175749	0.0789258	0.105424	0.116604	0.140699		0.113419	0	0.482677	0	0.341822	0
-1.512		0.153928	0.215494	0.289868	0.153928	0.208334	0.289868	0.292728	0.152214	0.216764		0.0511859	0	0.243818	0	0.313373	0		-2.512		0.171294	0.0775995	0.141037	0.171294	0.172429	0.0775995	0.108304	0.114581	0.138778		0.112802	0	0.492066	0	0.35083	0
-1.504		0.142393	0.205536	0.284263	0.142393	0.199622	0.284263	0.292659	0.143146	0.209906		0.0417743	1	0.231868	0	0.282375	0		-2.504		0.168378	0.0751877	0.137443	0.168378	0.168492	0.0751877	0.110548	0.111836	0.138835		0.10351	0	0.475636	0	0.353858	0
-1.496		0.131938	0.193214	0.275069	0.131938	0.190171	0.275069	0.286261	0.132215	0.201839		0.0400069	1	0.247399	0	0.26016	0		-2.496		0.164936	0.0738915	0.135459	0.164936	0.16472	0.0738915	0.113443	0.11055	0.138224		0.103887	0	0.491811	0	0.357816	0
-1.488		0.125994	0.184064	0.266903	0.125994	0.182208	0.266903	0.279969	0.124491	0.194566		0.0425923	1	0.278707	0	0.25158	0		-2.488		0.162691	0.0735609	0.131402	0.162691	0.160269	0.0735609	0.113781	0.107548	0.137365		0.102446	0	0.459858	0	0.38199	0
-1.48		0.118378	0.174278	0.25838	0.118378	0.175446	0.25838	0.275008	0.114836	0.187417		0.04363	1	0.294949	0	0.238951	0		-2.48		0.159085	0.0730035	0.128458	0.159085	0.156999	0.0730035	0.11417	0.105662	0.133427		0.10596	0	0.467704	0	0.397149	0
-1.472		0.112419	0.165217	0.249764	0.112419	0.168734	0.249764	0.268918	0.107074	0.179886		0.0475308	1	0.32746	0	0.236146	0		-2.472		0.155887	0.0727745	0.126296	0.155887	0.152322	0.0727745	0.11416	0.104196	0.130624		0.11053	0	0.480043	0	0.413082	0
-1.464		0.106459	0.156586	0.240709	0.106459	0.161199	0.240709	0.265672	0.0997118	0.171968		0.0539643	0	0.361382	0	0.236584	0		-2.464		0.152621	0.072988	0.1235	0.152621	0.14838	0.072988	0.113281	0.10184	0.12826		0.122432	0	0.482972	0	0.439928	0
-1.456		0.101624	0.154691	0.234182	0.101624	0.158811	0.234182	0.261648	0.096759	0.166163		0.0572933	0	0.334393	0	0.262414	0		-2.456		0.149179	0.0730239	0.122268	0.149179	0.143073	0.0730239	0.111505	0.101003	0.124849		0.135132	0	0.512873	0	0.449232	0
-1.448		0.0964327	0.148171	0.227342	0.0964327	0.152769	0.227342	0.261378	0.0911316	0.162246		0.0612206	0	0.352244	0	0.264528	0		-2.448		0.144886	0.0725338	0.119628	0.144886	0.13843	0.0725338	0.110492	0.0993491	0.11934		0.157753	0	0.537462	0	0.471034	0
-1.44		0.0920587	0.142359	0.223836	0.0920587	0.145391	0.223836	0.263349	0.0860722	0.159361		0.0615379	0	0.369515	0	0.253459	0		-2.44		0.140412	0.0734417	0.118195	0.140412	0.134954	0.0734417	0.107756	0.0982715	0.11508		0.18853	0	0.589606	0	0.494421	0
-1.432		0.0886483	0.135319	0.224618	0.0886483	0.141951	0.224618	0.265357	0.0798289	0.161536		0.0514795	0	0.407876	0	0.199852	0		-2.432		0.136131	0.0742181	0.116033	0.136131	0.131791	0.0742181	0.104893	0.096473	0.111958		0.220248	0	0.625931	0	0.519838	0
-1.424		0.0855458	0.130984	0.222066	0.0855458	0.13645	0.222066	0.260392	0.0760839	0.15999		0.0519038	0	0.42002	0	0.194449	0		-2.424		0.131021	0.0746002	0.113071	0.131021	0.127942	0.0746002	0.104458	0.0938142	0.104769		0.268781	0	0.660053	0	0.551185	0
-1.416		0.0854308	0.128345	0.2215	0.0854308	0.132642	0.2215	0.267214	0.0738489	0.160233		0.0539741	0	0.44745	0	0.189486	0		-2.416		0.126263	0.0755192	0.111813	0.126263	0.125526	0.0755192	0.102089	0.0926776	0.102228		0.318657	0	0.721385	0	0.570003	0
-1.408		0.0828365	0.127663	0.221077	0.0828365	0.130251	0.221077	0.271094	0.0733329	0.16016		0.0518157	0	0.42417	0	0.191281	0		-2.408		0.122836	0.0772502	0.109315	0.122836	0.125305	0.0772502	0.0996259	0.0906368	0.0992543		0.37732	0	0.736536	0	0.615783	0
-1.4		0.0823073	0.131065	0.22143	0.0823073	0.122494	0.22143	0.270944	0.0771769	0.161612		0.0556066	0	0.362917	0	0.219169	0		-2.4		0.118735	0.0775648	0.108905	0.118735	0.122915	0.0775648	0.0962109	0.0902139	0.0940584		0.431688	0	0.806661	0	0.618363	0
-1.392		0.0836713	0.12896	0.222543	0.0836713	0.122146	0.222543	0.276232	0.0749438	0.163579		0.0593539	0	0.398186	0	0.211404	0		-2.392		0.114773	0.0763847	0.107093	0.114773	0.121399	0.0763847	0.0923762	0.088659	0.0888178		0.465534	0	0.847683	0	0.620708	0
-1.384		0.0846568	0.129309	0.223056	0.0846568	0.122318	0.223056	0.277669	0.0755596	0.164692		0.0626769	0	0.40834	0	0.215778	0		-2.384		0.109948	0.0766047	0.105992	0.109948	0.120509	0.0766047	0.0875776	0.0875309	0.084773		0.533205	0	0.920829	0	0.630813	0
-1.376		0.0892838	0.129493	0.222133	0.0892838	0.120516	0.222133	0.280611	0.0759314	0.164725		0.0741156	0	0.455139	0	0.22574	0		-2.376		0.105782	0.0772916	0.104188	0.105782	0.11924	0.0772916	0.0813284	0.0859683	0.0782104		0.60031	0	0.967973	0	0.653028	0
-1.368		0.0959586	0.133441	0.223254	0.0959586	0.120716	0.223254	0.282573	0.0799	0.166486		0.0872616	0	0.479411	0	0.247613	0		-2.368		0.10095	0.0783844	0.102365	0.10095	0.119034	0.0783844	0.0753255	0.0848739	0.0723389		0.683549	0	0.971489	0	0.683999	0
-1.36		0.102044	0.136355	0.223809	0.102044	0.118696	0.223809	0.287571	0.0827785	0.167457		0.106267	0	0.520437	0	0.267585	0		-2.36		0.0961285	0.0782524	0.0995418	0.0961285	0.116941	0.0782524	0.0701065	0.0827895	0.0650642		0.74878	0	0.930881	0	0.711915	0
-1.352		0.106946	0.137943	0.226121	0.106946	0.120116	0.226121	0.287269	0.0847301	0.169907		0.114705	0	0.559776	0	0.26666	0		-2.352		0.0923282	0.0778302	0.0970788	0.0923282	0.115942	0.0778302	0.0638635	0.0808256	0.0605342		0.796949	0	0.903538	0	0.733141	0
-1.344		0.112699	0.1409	0.226951	0.112699	0.119085	0.226951	0.290166	0.0879516	0.171601		0.134548	0	0.597097	0	0.282956	0		-2.344		0.0868691	0.0778267	0.0942477	0.0868691	0.117319	0.0778267	0.0575339	0.0786257	0.0552516		0.873826	0	0.849057	0	0.766923	0
-1.336		0.118479	0.145405	0.226898	0.118479	0.118981	0.226898	0.292392	0.0925504	0.172332		0.153047	0	0.612787	0	0.308936	0		-2.336		0.0829807	0.0773346	0.0924249	0.0829807	0.115961	0.0773346	0.0534383	0.0768895	0.0528904		0.921624	0	0.806939	0	0.779391	0
-1.328		0.12276	0.148247	0.230558	0.12276	0.11885	0.230558	0.293832	0.0961147	0.176342		0.155806	0	0.626881	0	0.304063	0		-2.328		0.078026	0.076475	0.0894629	0.078026	0.116303	0.076475	0.0477627	0.0742626	0.0463085		0.9787	0	0.766699	0	0.80631	0
-1.32		0.129648	0.150743	0.230122	0.129648	0.117708	0.230122	0.292692	0.099005	0.176354		0.185267	0	0.684888	0	0.323899	0		-2.32		0.0746212	0.0757344	0.0870485	0.0746212	0.11756	0.0757344	0.0426968	0.0723052	0.0424642		0.984914	0	0.747495	0	0.82792	0
-1.312		0.13468	0.153538	0.236232	0.13468	0.116927	0.236232	0.288435	0.101927	0.176582		0.188623	0	0.712477	0	0.316029	0		-2.312		0.0713805	0.0733424	0.0847442	0.0713805	0.118202	0.0733424	0.0390823	0.0705964	0.0381948		0.9737	0	0.729074	0	0.823018	0
-1.304		0.138017	0.155676	0.235032	0.138017	0.116392	0.235032	0.285894	0.104713	0.175817		0.204593	0	0.729127	0	0.334452	0		-2.304		0.0666393	0.071571	0.0824454	0.0666393	0.118143	0.071571	0.0313447	0.0687705	0.0356392		0.934763	0	0.686853	0	0.827791	0
-1.296		0.141848	0.156995	0.23281	0.141848	0.115582	0.23281	0.281539	0.106702	0.173865		0.229299	0	0.764008	0	0.352414	0		-2.296		0.0626764	0.0691885	0.0797962	0.0626764	0.11992	0.0691885	0.0238517	0.0668211	0.0319267		0.914568	0	0.664345	0	0.827818	0
-1.288		0.145238	0.158405	0.229334	0.145238	0.115043	0.229334	0.277922	0.108566	0.170995		0.257299	0	0.792979	0	0.379171	0		-2.288		0.0585799	0.0652364	0.0758626	0.0585799	0.120074	0.0652364	0.0198926	0.0638934	0.0280382		0.913404	0	0.66173	0	0.826025	0
-1.28		0.147119	0.159521	0.225756	0.147119	0.114683	0.225756	0.274239	0.110396	0.167867		0.284124	0	0.804157	0	0.405936	0		-2.28		0.0546326	0.0613679	0.0720778	0.0546326	0.119397	0.0613679	0.0137019	0.0611936	0.0250734		0.912914	0	0.660516	0	0.823277	0
-1.272		0.148957	0.16034	0.222988	0.148957	0.115231	0.222988	0.270808	0.111716	0.165845		0.306871	0	0.819012	0	0.42619	0		-2.272		0.0505039	0.0583675	0.0680099	0.0505039	0.119944	0.0583675	0.00788002	0.0583892	0.0248213		0.898882	0	0.662313	0	0.839662	0
-1.264		0.150697	0.160512	0.220493	0.150697	0.115796	0.220493	0.263539	0.112256	0.164159		0.326505	0	0.842487	0	0.438425	0		-2.264		0.0468746	0.0560803	0.0629952	0.0468746	0.121537	0.0560803	0.00721696	0.0544504	0.0225664		0.881767	0	0.688974	0	0.882967	0
-1.256		0.152015	0.160277	0.218925	0.152015	0.116346	0.218925	0.255983	0.112385	0.162794		0.343443	0	0.866716	0	0.44242	0		-2.256		0.0431837	0.0516445	0.0590692	0.0431837	0.123398	0.0516445	0.00304789	0.051714	0.0211864		0.89198	0	0.695786	0	0.873923	0
-1.248		0.153221	0.159257	0.215998	0.153221	0.113363	0.215998	0.250111	0.112154	0.160123		0.366984	0	0.901108	0	0.447526	0		-2.248		0.0398147	0.0465996	0.055777	0.0398147	0.124331	0.0465996	-0.0012695	0.0494557	0.019456		0.912752	0	0.695283	0	0.843753	0
-1.24		0.153466	0.157201	0.211725	0.153466	0.110912	0.211725	0.245815	0.110851	0.156344		0.393941	0	0.93854	0	0.457657	0		-2.24		0.0377535	0.0428064	0.0524534	0.0377535	0.122259	0.0428064	-0.0029894	0.0470295	0.017956		0.935376	0	0.720857	0	0.835604	0
-1.232		0.152963	0.154612	0.206958	0.152963	0.109617	0.206958	0.24178	0.109006	0.152289		0.424057	0	0.972976	0	0.470093	0		-2.232		0.0368177	0.0391584	0.0469652	0.0368177	0.12012	0.0391584	-0.00406698	0.0427876	0.0159612		0.969749	0	0.806238	0	0.864844	0
-1.224		0.152211	0.152098	0.202786	0.152211	0.106362	0.202786	0.236715	0.107276	0.148918		0.449577	0	0.998131	0	0.478069	0		-2.224		0.0349026	0.0346748	0.0445373	0.0349026	0.119286	0.0346748	-0.0112394	0.041509	0.0126896		0.997036	0	0.818338	0	0.827772	0
-1.216		0.151724	0.150116	0.198764	0.151724	0.103986	0.198764	0.232582	0.106098	0.1458		0.476299	0	0.973599	0	0.488562	0		-2.216		0.0329284	0.0296024	0.0412823	0.0329284	0.115281	0.0296024	-0.016789	0.0390875	0.0095992		0.956409	0	0.842645	0	0.794182	0
-1.208		0.149998	0.145355	0.195111	0.149998	0.100731	0.195111	0.223865	0.102678	0.142861		0.489023	0	0.923868	0	0.470805	0		-2.208		0.0318006	0.0267659	0.0377198	0.0318006	0.112338	0.0267659	-0.0197244	0.0370529	0.00873971		0.933747	0	0.889283	0	0.805762	0
-1.2		0.150987	0.142217	0.193608	0.150987	0.096365	0.193608	0.217139	0.100628	0.142761		0.511625	0	0.857394	0	0.449881	0		-2.2		0.0300466	0.0212838	0.0349542	0.0300466	0.110315	0.0212838	-0.0203944	0.0352545	0.00754321		0.884116	0	0.909262	0	0.754418	0
-1.192		0.148422	0.138468	0.18932	0.148422	0.0919495	0.18932	0.209975	0.0979682	0.139516		0.523619	0	0.838265	0	0.446622	0		-2.192		0.0281229	0.0166591	0.0312681	0.0281229	0.108239	0.0166591	-0.0230085	0.0323425	0.00479459		0.847847	0	0.942784	0	0.73468	0
-1.184		0.145624	0.133072	0.185398	0.145624	0.0905959	0.185398	0.200826	0.0937574	0.136612		0.53062	0	0.798556	0	0.427204	0		-2.184		0.0267899	0.01283	0.0284201	0.0267899	0.105564	0.01283	-0.0256575	0.0306628	0.00394234		0.814519	0	0.970781	0	0.715674	0
-1.176		0.142642	0.12948	0.180633	0.142642	0.0867355	0.180633	0.191988	0.0914714	0.133229		0.547761	0	0.790776	0	0.432915	0		-2.176		0.0247066	0.00911411	0.0265224	0.0247066	0.103478	0.00911411	-0.0285038	0.029858	0.00155702		0.79463	0	0.96799	0	0.685895	0
-1.168		0.139679	0.125215	0.176749	0.139679	0.0833946	0.176749	0.182171	0.0886896	0.130198		0.557366	0	0.773265	0	0.421978	0		-2.168		0.0238577	0.00692146	0.0221892	0.0238577	0.10122	0.00692146	-0.0296914	0.0269688	-0.000200802		0.774246	0	0.970615	0	0.720676	0
-1.16		0.135634	0.119664	0.170153	0.135634	0.082475	0.170153	0.173823	0.0843098	0.124636		0.585615	0	0.751688	0	0.424514	0		-2.16		0.0213954	0.00456276	0.0195262	0.0213954	0.0985997	0.00456276	-0.030387	0.0250344	-0.00252819		0.773462	0	0.967014	0	0.729291	0
-1.152		0.131419	0.114021	0.164242	0.131419	0.0786693	0.164242	0.163611	0.0795056	0.120103		0.603003	0	0.731502	0	0.420333	0		-2.152		0.0212727	0.000388624	0.0177348	0.0212727	0.0952815	0.000388624	-0.0324873	0.0242055	-0.00718536		0.715775	0	0.937115	0	0.689741	0
-1.144		0.126208	0.107988	0.160016	0.126208	0.074558	0.160016	0.154201	0.0747333	0.117214		0.591599	0	0.721544	0	0.396586	0		-2.144		0.0202018	-0.00051908	0.0145791	0.0202018	0.0933324	-0.00051908	-0.0321811	0.0218659	-0.00956417		0.71156	0	0.898918	0	0.724815	0
-1.136		0.121122	0.102118	0.156908	0.121122	0.0722497	0.156908	0.144059	0.0698697	0.114914		0.571852	0	0.712736	0	0.368371	0		-2.136		0.0194296	-0.00196722	0.0125771	0.0194296	0.0905265	-0.00196722	-0.0342747	0.0208284	-0.0141613		0.695116	0	0.876415	0	0.732369	0
-1.128		0.116418	0.0968299	0.154096	0.116418	0.0694147	0.154096	0.134134	0.0652228	0.113157		0.550123	0	0.707172	0	0.344426	0		-2.128		0.0177332	-0.00538514	0.0103899	0.0177332	0.087353	-0.00538514	-0.0366057	0.0192916	-0.018286		0.664655	0	0.867634	0	0.707226	0
-1.12		0.110556	0.0907018	0.151353	0.110556	0.0658156	0.151353	0.124311	0.0599403	0.111291		0.519881	0	0.707046	0	0.316293	0		-2.12		0.0177771	-0.00632991	0.0079517	0.0177771	0.0863426	-0.00632991	-0.0365468	0.0173296	-0.0199187		0.640645	0	0.821527	0	0.731033	0
-1.112		0.105043	0.0846527	0.148097	0.105043	0.0640091	0.148097	0.114899	0.0550256	0.109088		0.496632	0	0.702739	0	0.293922	0		-2.112		0.0175098	-0.00696326	0.00535845	0.0175098	0.0847288	-0.00696326	-0.0356646	0.0153648	-0.0214705		0.624977	0	0.777291	0	0.760676	0
-1.104		0.0985593	0.0799016	0.144638	0.0985593	0.0606537	0.144638	0.104207	0.0508473	0.106333		0.461874	0	0.727242	0	0.284575	0		-2.104		0.0170139	-0.00700953	0.00439212	0.0170139	0.0817241	-0.00700953	-0.0353022	0.0146594	-0.0271889		0.622171	0	0.765204	0	0.771977	0
-1.096		0.0920851	0.0754763	0.142485	0.0920851	0.0636122	0.142485	0.0954862	0.0470962	0.104843		0.421205	0	0.756619	0	0.271047	0		-2.096		0.0173053	-0.00750641	0.00344724	0.0173053	0.0794412	-0.00750641	-0.0351873	0.0140106	-0.0268558		0.602895	0	0.738082	0	0.777878	0
-1.088		0.0849826	0.0702638	0.138796	0.0849826	0.0598448	0.138796	0.085789	0.0425765	0.102221		0.389983	0	0.785093	0	0.262216	0		-2.088		0.0184958	-0.00733697	0.0016941	0.0184958	0.0754662	-0.00733697	-0.0341754	0.0127399	-0.0279018		0.57782	0	0.681239	0	0.81216	0
-1.08		0.0791795	0.0639968	0.134538	0.0791795	0.0555338	0.134538	0.0777379	0.0370546	0.0990996		0.373395	0	0.777993	0	0.251361	0		-2.08		0.0186085	-0.00735528	0.00188322	0.0186085	0.0725211	-0.00735528	-0.0341362	0.0125375	-0.0321381		0.566788	0	0.682431	0	0.800314	0
-1.072		0.0741215	0.0578221	0.129869	0.0741215	0.0524774	0.129869	0.0706322	0.0317202	0.0952594		0.366071	0	0.762104	0	0.240576	0		-2.072		0.0180887	-0.00700548	-0.00020907	0.0180887	0.0704462	-0.00700548	-0.0348576	0.0108419	-0.0353912		0.57252	0	0.650135	0	0.849887	0
-1.064		0.069806	0.0530605	0.123756	0.069806	0.0498288	0.123756	0.0629631	0.0282843	0.090376		0.379793	0	0.756132	0	0.250766	0		-2.064		0.0182639	-0.00623295	-0.000323262	0.0182639	0.068297	-0.00623295	-0.0364997	0.0106715	-0.0367934		0.571152	0	0.640258	0	0.866788	0
-1.056		0.0670723	0.0469588	0.119083	0.0670723	0.0470857	0.119083	0.0552081	0.0233854	0.0867707		0.396882	0	0.704755	0	0.242094	0		-2.056		0.0185369	-0.00617487	-0.00189627	0.0185369	0.0675514	-0.00617487	-0.0351185	0.00919486	-0.0389353		0.55746	0	0.60508	0	0.90128	0
-1.048		0.0640267	0.0423565	0.113823	0.0640267	0.0429747	0.113823	0.0480424	0.0197488	0.082534		0.41023	0	0.683274	0	0.246994	0		-2.048		0.0178758	-0.00560962	-0.00342804	0.0178758	0.0667975	-0.00560962	-0.0361933	0.00801736	-0.0413942		0.568333	0	0.584301	0	0.949018	0
-1.04		0.059766	0.0369531	0.10658	0.059766	0.0404923	0.10658	0.040929	0.0153844	0.076847		0.431473	0	0.666231	0	0.262188	0		-2.04		0.0182765	-0.00563721	-0.00548581	0.0182765	0.0649608	-0.00563721	-0.0381924	0.0061101	-0.0427494		0.550833	0	0.534975	0	0.996423	0
-1.032		0.0556108	0.0314601	0.100978	0.0556108	0.0378725	0.100978	0.0337545	0.0113592	0.0727122		0.443672	0	0.644611	0	0.263871	0		-2.032		0.0190783	-0.00366606	-0.00735167	0.0190783	0.064475	-0.00366606	-0.0383352	0.00442466	-0.0425566		0.564084	0	0.485713	0	0.912182	0
-1.024		0.0513921	0.0271435	0.0941518	0.0513921	0.0365673	0.0941518	0.0270438	0.00841643	0.0675534		0.467718	0	0.633749	0	0.278665	0		-2.024		0.0182145	-0.002981	-0.00986765	0.0182145	0.0624095	-0.002981	-0.0374874	0.0019074	-0.0440427		0.585811	0	0.454103	0	0.834525	0
-1.016		0.0461603	0.0231505	0.0880093	0.0461603	0.034212	0.0880093	0.0144652	0.00550334	0.062863		0.467045	0	0.644326	0	0.28621	0		-2.016		0.0184804	-0.00230349	-0.00978529	0.0184804	0.0602972	-0.00230349	-0.0356731	0.00165772	-0.043005		0.586532	0	0.446944	0	0.819423	0
-1.008		0.0397111	0.0181823	0.0816375	0.0397111	0.0298484	0.0816375	0.0019731	0.00189744	0.0575864		0.462008	0	0.65761	0	0.29197	0		-2.008		0.0180654	6.31294e-05	-0.0105041	0.0180654	0.0604447	6.31294e-05	-0.0375531	0.000880265	-0.0435944		0.634984	0	0.4414	0	0.751913	0
-1		0.0356274	0.0138211	0.0745249	0.0356274	0.0279466	0.0745249	-0.00531067	-0.0015151	0.0523047		0.489003	0	0.646873	0	0.308128	0		-2		0.0175721	0.00110141	-0.011314	0.0175721	0.0597239	0.00110141	-0.0362174	-0.000210837	-0.0415215		0.660115	0	0.431463	0	0.708777	0
-0.992		0.0303988	0.0103077	0.0673319	0.0303988	0.025063	0.0673319	-0.0166882	-0.00387294	0.0464298		0.501447	0	0.665687	0	0.326067	0		-1.992		0.0165476	0.00309123	-0.0114425	0.0165476	0.0582741	0.00309123	-0.0392291	-0.00063693	-0.0382842		0.715276	0	0.441973	0	0.660658	0
-0.984		0.0260602	0.00644011	0.0601756	0.0260602	0.0203688	0.0601756	-0.028528	-0.00643578	0.0403279		0.530076	0	0.668541	0	0.345505	0		-1.984		0.0150939	0.00315964	-0.0125451	0.0150939	0.0576875	0.00315964	-0.0403014	-0.0021887	-0.0361911		0.744064	0	0.444106	0	0.630571	0
-0.976		0.0216382	0.00231026	0.0529108	0.0216382	0.0178529	0.0529108	-0.0369191	-0.00943127	0.0341356		0.562123	0	0.666725	0	0.368174	0		-1.976		0.0140508	0.00283633	-0.0137686	0.0140508	0.0581471	0.00283633	-0.0398862	-0.00386559	-0.0359378		0.758696	0	0.434911	0	0.605946	0
-0.968		0.0170144	-0.000583434	0.0448572	0.0170144	0.0157976	0.0448572	-0.0470988	-0.0111744	0.0274285		0.596965	0	0.688905	0	0.406263	0		-1.968		0.0137493	0.00269148	-0.0154755	0.0137493	0.0564438	0.00269148	-0.0372559	-0.00579131	-0.0341207		0.762811	0	0.402802	0	0.570435	0
-0.96		0.0116493	-0.00425273	0.0378301	0.0116493	0.0136125	0.0378301	-0.0529199	-0.0135606	0.0216072		0.613883	0	0.711288	0	0.432554	0		-1.96		0.0126207	0.00220414	-0.0164124	0.0126207	0.0561304	0.00220414	-0.0369967	-0.00699656	-0.0317197		0.772913	0	0.395907	0	0.553216	0
-0.952		0.00717747	-0.00778764	0.0303417	0.00717747	0.011961	0.0303417	-0.0617825	-0.0162184	0.0156246		0.648885	0	0.720969	0	0.466323	0		-1.952		0.0116367	0.00258526	-0.0175073	0.0116367	0.0558639	0.00258526	-0.0340067	-0.00838202	-0.0314614		0.801272	0	0.387608	0	0.520874	0
-0.944		0.0031813	-0.0120378	0.0227561	0.0031813	0.00794772	0.0227561	-0.0680812	-0.01921	0.00902906		0.695152	0	0.712907	0	0.493723	0		-1.944		0.00951527	0.00332241	-0.019472	0.00951527	0.0549154	0.00332241	-0.0327395	-0.0105795	-0.032741		0.862661	0	0.387118	0	0.465446	0
-0.936		-0.00149316	-0.0156421	0.0149755	-0.00149316	0.00461547	0.0149755	-0.0721717	-0.0209886	0.00228069		0.737051	0	0.726004	0	0.534241	0		-1.936		0.00950434	0.00247764	-0.0192567	0.00950434	0.0541756	0.00247764	-0.0347909	-0.0105122	-0.030196		0.84373	0	0.382648	0	0.478444	0
-0.928		-0.0055276	-0.0187547	0.00680817	-0.0055276	0.00177999	0.00680817	-0.0754291	-0.0223628	-0.00474015		0.798962	0	0.738303	0	0.5921	0		-1.928		0.0100199	0.00196666	-0.0209181	0.0100199	0.0519187	0.00196666	-0.0329527	-0.0124504	-0.0288218		0.822052	0	0.34472	0	0.447835	0
-0.92		-0.00863704	-0.0211051	-0.00128643	-0.00863704	-7.68363e-05	-0.00128643	-0.0817639	-0.0229958	-0.0115407		0.87776	0	0.75206	0	0.671935	0		-1.92		0.00990867	0.0040571	-0.022176	0.00990867	0.0511436	0.0040571	-0.0301999	-0.013893	-0.0242687		0.869908	0	0.321391	0	0.370726	0
-0.912		-0.0123229	-0.022515	-0.0075564	-0.0123229	-0.00155212	-0.0075564	-0.0847705	-0.0230802	-0.016617		0.920219	0	0.793499	0	0.743434	0		-1.912		0.00961183	0.00460896	-0.0230226	0.00961183	0.0501142	0.00460896	-0.0303865	-0.0149412	-0.0210767		0.885851	0	0.302554	0	0.338181	0
-0.904		-0.0160413	-0.0233438	-0.011862	-0.0160413	-0.00575625	-0.011862	-0.0907504	-0.022535	-0.0193432		0.929558	0	0.848913	0	0.798233	0		-1.904		0.00845242	0.00455305	-0.0230891	0.00845242	0.0493401	0.00455305	-0.0302231	-0.0152285	-0.018926		0.911323	0	0.315471	0	0.335176	0
-0.896		-0.0197071	-0.0245435	-0.0176059	-0.0197071	-0.0094527	-0.0176059	-0.0957624	-0.0223646	-0.024031		0.964001	0	0.897243	0	0.873126	0		-1.896		0.00652756	0.00465449	-0.0241026	0.00652756	0.0456334	0.00465449	-0.025923	-0.0162973	-0.0162018		0.957577	0	0.325589	0	0.316675	0
-0.888		-0.0231158	-0.0262052	-0.0224302	-0.0231158	-0.0127639	-0.0224302	-0.101987	-0.022568	-0.0283411		0.988156	0	0.934331	0	0.929213	0		-1.888		0.00592442	0.00549198	-0.0252944	0.00592442	0.0439823	0.00549198	-0.0209221	-0.0171086	-0.0117603		0.990249	0	0.307854	0	0.279773	0
-0.88		-0.026347	-0.0272348	-0.0268966	-0.026347	-0.0145751	-0.0268966	-0.107013	-0.022364	-0.0316728		0.990516	0	0.981094	0	0.993568	0		-1.88		0.00496751	0.00577933	-0.0274199	0.00496751	0.0434745	0.00577933	-0.017473	-0.0192774	-0.00879001		0.981704	0	0.286667	0	0.237163	0
-0.872		-0.028038	-0.0305839	-0.0309496	-0.028038	-0.0169378	-0.0309496	-0.109869	-0.023778	-0.03473		0.949522	0	0.945748	0	0.992962	0		-1.872		0.00368606	0.00695559	-0.0294217	0.00368606	0.0407846	0.00695559	-0.0168316	-0.0212329	-0.00586964		0.926613	0	0.27301	0	0.202194	0
-0.864		-0.0307267	-0.0334862	-0.0348707	-0.0307267	-0.0173835	-0.0348707	-0.112969	-0.0248415	-0.0376525		0.92792	0	0.941008	0	0.972993	0		-1.864		0.00257036	0.00799758	-0.0306249	0.00257036	0.0397538	0.00799758	-0.0126047	-0.021956	-0.00191831		0.877121	0	0.26793	0	0.179473	0
-0.856		-0.0326678	-0.0342116	-0.0382261	-0.0326678	-0.019547	-0.0382261	-0.113525	-0.0246043	-0.0407562		0.903831	0	0.967636	0	0.920515	0		-1.856		0.00227517	0.00909168	-0.0320152	0.00227517	0.0385016	0.00909168	-0.00994566	-0.0233079	0.00060804		0.843357	0	0.246193	0	0.155007	0
-0.848		-0.0337328	-0.0348932	-0.0399553	-0.0337328	-0.0205576	-0.0399553	-0.118239	-0.0245004	-0.0421235		0.893671	0	0.975852	0	0.898363	0		-1.848		0.00125403	0.0101299	-0.0336201	0.00125403	0.0362737	0.0101299	-0.00630303	-0.0248305	0.00409363		0.792522	0	0.228174	0	0.124638	0
-0.84		-0.0354551	-0.0371705	-0.0430675	-0.0354551	-0.0214121	-0.0430675	-0.120332	-0.0260842	-0.0449264		0.870089	0	0.964368	0	0.879205	0		-1.84		-0.000775736	0.00972862	-0.0342301	-0.000775736	0.0346242	0.00972862	-0.0047279	-0.0256433	0.00489418		0.75306	0	0.241914	0	0.120125	0
-0.832		-0.036738	-0.0399118	-0.0439844	-0.036738	-0.0247486	-0.0439844	-0.124584	-0.0280517	-0.0453661		0.877112	0	0.934096	0	0.916367	0		-1.832		-0.00238887	0.00984241	-0.0347888	-0.00238887	0.0325137	0.00984241	-0.00145103	-0.0256906	0.00457779		0.704069	0	0.2492	0	0.102825	0
-0.824		-0.0373951	-0.0415277	-0.0440298	-0.0373951	-0.0255848	-0.0440298	-0.127162	-0.028705	-0.04529		0.889114	0	0.913997	0	0.949199	0		-1.824		-0.00529896	0.0123695	-0.036251	-0.00529896	0.0295956	0.0123695	0.00129146	-0.0275444	0.00818805		0.574773	0	0.264918	0	0.0666124	0
-0.816		-0.039199	-0.042511	-0.046155	-0.039199	-0.0261131	-0.046155	-0.130483	-0.0293177	-0.0469674		0.884406	0	0.931141	0	0.926281	0		-1.816		-0.0066743	0.0117537	-0.0364667	-0.0066743	0.027352	0.0117537	0.00258223	-0.0277746	0.00807162		0.553311	0	0.275331	0	0.0634629	0
-0.808		-0.0404094	-0.0429791	-0.046891	-0.0404094	-0.0270688	-0.046891	-0.129126	-0.0294179	-0.0476873		0.894351	0	0.946759	0	0.921337	0		-1.808		-0.00808343	0.0113274	-0.0369219	-0.00808343	0.0235	0.0113274	0.00544591	-0.0284929	0.00710062		0.525105	0	0.283469	0	0.0591452	0
-0.8		-0.0421217	-0.0453062	-0.0476175	-0.0421217	-0.0278929	-0.0476175	-0.128376	-0.0311544	-0.0482963		0.911475	0	0.934203	0	0.953542	0		-1.8		-0.0077603	0.0122527	-0.0371373	-0.0077603	0.0215388	0.0122527	0.00877634	-0.0287097	0.00957669		0.503922	0	0.266882	0	0.0509407	0
-0.792		-0.0433061	-0.0467983	-0.0488249	-0.0433061	-0.0272991	-0.0488249	-0.129616	-0.0317785	-0.0498873		0.912666	0	0.928047	0	0.95938	0		-1.792		-0.00844536	0.014082	-0.0371632	-0.00844536	0.0186352	0.014082	0.0106284	-0.0290815	0.011759		0.446579	0	0.264531	0	0.0396296	1
-0.784		-0.0450941	-0.0475071	-0.0496306	-0.0450941	-0.0272776	-0.0496306	-0.129895	-0.0324076	-0.0509907		0.929183	0	0.949964	0	0.957549	0		-1.784		-0.00864034	0.0150101	-0.0359069	-0.00864034	0.0159343	0.0150101	0.0116842	-0.0280159	0.0121968		0.423399	0	0.274667	0	0.0394821	1
-0.776		-0.0454643	-0.0486895	-0.0492732	-0.0454643	-0.0283734	-0.0492732	-0.126693	-0.0328937	-0.0504146		0.941044	0	0.932303	0	0.988482	0		-1.776		-0.00953169	0.014435	-0.0351435	-0.00953169	0.0147249	0.014435	0.0120892	-0.0276274	0.0154848		0.417923	0	0.298335	0	0.0440047	1
-0.768		-0.0459629	-0.0511078	-0.0517001	-0.0459629	-0.0290599	-0.0517001	-0.122245	-0.0347476	-0.052471		0.911077	0	0.890881	0	0.988239	0		-1.768		-0.0104719	0.0159517	-0.0335276	-0.0104719	0.0123265	0.0159517	0.014135	-0.0262282	0.0178904		0.36808	0	0.337584	0	0.0389675	1
-0.76		-0.0464878	-0.0521734	-0.0536039	-0.0464878	-0.0288514	-0.0536039	-0.116917	-0.035246	-0.0543288		0.890431	0	0.877883	0	0.97163	0		-1.76		-0.0114487	0.0167036	-0.032014	-0.0114487	0.0117365	0.0167036	0.0142534	-0.0251727	0.0186303		0.334293	0	0.380646	0	0.0422486	1
-0.752		-0.0465795	-0.0542964	-0.055564	-0.0465795	-0.0280532	-0.055564	-0.11234	-0.036722	-0.0563788		0.862803	0	0.832022	0	0.974914	0		-1.752		-0.012119	0.0160564	-0.031472	-0.012119	0.0103359	0.0160564	0.0135746	-0.0248135	0.0204523		0.330573	0	0.40727	0	0.0520865	0
-0.744		-0.0465555	-0.0562781	-0.0574737	-0.0465555	-0.0285118	-0.0574737	-0.106749	-0.0382676	-0.0580176		0.834649	0	0.786395	0	0.976632	0		-1.744		-0.0117821	0.0175817	-0.0297375	-0.0117821	0.0103757	0.0175817	0.015876	-0.0238181	0.0219228		0.312008	0	0.438386	0	0.0585355	0
-0.736		-0.0472597	-0.0581883	-0.0585398	-0.0472597	-0.0277761	-0.0585398	-0.103208	-0.0395959	-0.0586107		0.830549	0	0.755743	0	0.993153	0		-1.736		-0.0131984	0.0195691	-0.0293588	-0.0131984	0.0096759	0.0195691	0.0199134	-0.0236149	0.0219599		0.263292	0	0.491953	0	0.0547793	0
-0.728		-0.0477905	-0.0591105	-0.0611914	-0.0477905	-0.0295266	-0.0611914	-0.0950677	-0.040379	-0.0607105		0.798982	0	0.74466	0	0.959579	0		-1.728		-0.012423	0.0212612	-0.0283898	-0.012423	0.00836939	0.0212612	0.0200183	-0.023027	0.0213628		0.257671	0	0.495011	0	0.0549803	0
-0.72		-0.0479704	-0.0618806	-0.0626904	-0.0479704	-0.0277589	-0.0626904	-0.0913315	-0.0427743	-0.0613137		0.781477	0	0.690201	0	0.984541	0		-1.72		-0.0114336	0.0242605	-0.0284072	-0.0114336	0.0065256	0.0242605	0.0231709	-0.0231513	0.0237206		0.22804	0	0.46091	0	0.0425293	1
-0.712		-0.0485793	-0.0623402	-0.064134	-0.0485793	-0.027149	-0.064134	-0.0884998	-0.0435469	-0.0624572		0.769545	0	0.69192	0	0.965709	0		-1.712		-0.0131672	0.0276425	-0.0275536	-0.0131672	0.00470023	0.0276425	0.0285481	-0.0231217	0.0259548		0.172915	0	0.537532	0	0.0364562	1
-0.704		-0.0488852	-0.0634613	-0.0665949	-0.0488852	-0.025255	-0.0665949	-0.0853466	-0.0449309	-0.0640604		0.740021	0	0.673791	0	0.940351	0		-1.704		-0.0133014	0.0306786	-0.0278335	-0.0133014	0.00423532	0.0306786	0.0323217	-0.023808	0.0282959		0.147394	0	0.539893	0	0.03	1
-0.696		-0.0493427	-0.0642059	-0.0683497	-0.0493427	-0.0260008	-0.0683497	-0.0838114	-0.046122	-0.0655613		0.721038	0	0.668214	0	0.921801	0		-1.696		-0.0131234	0.0330967	-0.0251582	-0.0131234	0.00406489	0.0330967	0.0373242	-0.0222158	0.0298548		0.129885	0	0.624338	0	0.0321515	1
-0.688		-0.0504221	-0.0659118	-0.0682519	-0.0504221	-0.0247437	-0.0682519	-0.0787676	-0.0478992	-0.0646444		0.737036	0	0.652791	0	0.955902	0		-1.688		-0.0140277	0.0358352	-0.0246927	-0.0140277	0.00461825	0.0358352	0.0411314	-0.0224298	0.0322135		0.105927	0	0.668537	0	0.0280972	1
-0.68		-0.0499106	-0.0658895	-0.0715372	-0.0499106	-0.0245328	-0.0715372	-0.0722993	-0.0483591	-0.0673749		0.681877	0	0.640333	0	0.895041	0		-1.68		-0.0139466	0.0380059	-0.0237808	-0.0139466	0.00445896	0.0380059	0.0459677	-0.0219926	0.0345453		0.0945112	0	0.705041	0	0.0293016	1
-0.672		-0.0503117	-0.0673301	-0.0727233	-0.0503117	-0.0243801	-0.0727233	-0.0693757	-0.0504343	-0.0688672		0.667746	0	0.615577	0	0.900715	0		-1.672		-0.013922	0.0390452	-0.0224642	-0.013922	0.0066422	0.0390452	0.0492553	-0.0215642	0.0361004		0.0927065	0	0.749231	0	0.0315136	1
-0.664		-0.0514272	-0.0690364	-0.0733944	-0.0514272	-0.0254244	-0.0733944	-0.0637677	-0.0525688	-0.0694035		0.676491	0	0.60044	0	0.921576	0		-1.664		-0.0135137	0.0395049	-0.0204049	-0.0135137	0.00945105	0.0395049	0.0593321	-0.0205483	0.0351593		0.0944718	0	0.805406	0	0.0395214	1
-0.656		-0.0534876	-0.0702937	-0.0734606	-0.0534876	-0.0231977	-0.0734606	-0.0606605	-0.054295	-0.0688633		0.706793	0	0.618687	0	0.943884	0		-1.656		-0.0134146	0.0419846	-0.018466	-0.0134146	0.0127052	0.0419846	0.0652759	-0.0195183	0.0372953		0.0834113	0	0.86029	0	0.0383581	1
-0.648		-0.0547258	-0.0717733	-0.0729363	-0.0547258	-0.0222268	-0.0729363	-0.0582627	-0.056131	-0.0679513		0.733212	0	0.618599	0	0.979349	0		-1.648		-0.0130137	0.0433792	-0.0171851	-0.0130137	0.0131542	0.0433792	0.0723644	-0.0188875	0.0391025		0.0767649	0	0.885309	0	0.0427563	1
-0.64		-0.056252	-0.074086	-0.0711719	-0.056252	-0.0236559	-0.0711719	-0.0535245	-0.0586003	-0.0664142		0.782267	0	0.603023	0	0.949257	0		-1.64		-0.0126509	0.0456006	-0.0150676	-0.0126509	0.013355	0.0456006	0.0787535	-0.0175282	0.0395443		0.0749536	0	0.935667	0	0.0452228	1
-0.632		-0.0569147	-0.0744997	-0.0701662	-0.0569147	-0.0261255	-0.0701662	-0.050171	-0.0596691	-0.0652025		0.806069	0	0.606954	0	0.925414	0		-1.632		-0.01256	0.0498768	-0.0133873	-0.01256	0.0145445	0.0498768	0.0845735	-0.016732	0.0381184		0.0577684	0	0.978687	0	0.0385756	1
-0.624		-0.0570239	-0.0746956	-0.0703928	-0.0570239	-0.0279243	-0.0703928	-0.0477221	-0.0598766	-0.0653434		0.800486	0	0.604277	0	0.925064	0		-1.624		-0.0119404	0.0543057	-0.01089	-0.0119404	0.018149	0.0543057	0.0880271	-0.0153984	0.0385763		0.0450824	1	0.973302	0	0.0321376	1
-0.616		-0.0576495	-0.0738286	-0.0704594	-0.0576495	-0.0271109	-0.0704594	-0.0478282	-0.0596876	-0.0653606		0.809051	0	0.633207	0	0.941236	0		-1.616		-0.0096181	0.0587108	-0.00892705	-0.0096181	0.0202633	0.0587108	0.0969521	-0.0143625	0.040093		0.0428626	1	0.982916	0	0.0297	1
-0.608		-0.0593673	-0.0734059	-0.0696687	-0.0593673	-0.0291486	-0.0696687	-0.0490188	-0.0599523	-0.0644036		0.844039	0	0.675411	0	0.934561	0		-1.608		-0.00876178	0.0629643	-0.00744719	-0.00876178	0.0225448	0.0629643	0.106364	-0.0134565	0.0412759		0.0375033	1	0.967847	0	0.0270561	1
-0.6		-0.0600965	-0.0727296	-0.0691865	-0.0600965	-0.0321408	-0.0691865	-0.0521186	-0.0597887	-0.0632177		0.863741	0	0.704889	0	0.938781	0		-1.6		-0.00707905	0.0667731	-0.00589207	-0.00707905	0.0268031	0.0667731	0.112744	-0.0127616	0.0445775		0.032107	1	0.971065	0	0.0233782	1
-0.592		-0.0613596	-0.072068	-0.0691971	-0.0613596	-0.035302	-0.0691971	-0.0525783	-0.0595955	-0.0627811		0.882097	0	0.744763	0	0.9504	0		-1.592		-0.0058792	0.0699436	-0.00517347	-0.0058792	0.0278958	0.0699436	0.118621	-0.0127564	0.0438589		0.0285433	1	0.98258	0	0.0193166	1
-0.584		-0.0621894	-0.072271	-0.0698827	-0.0621894	-0.0379361	-0.0698827	-0.0576307	-0.0598536	-0.0629477		0.881144	0	0.752856	0	0.958039	0		-1.584		-0.00584222	0.0744395	-0.00433163	-0.00584222	0.0286406	0.0744395	0.123789	-0.0124776	0.0466988		0.0227955	1	0.9625	0	0.0141379	1
-0.576		-0.0624894	-0.0719395	-0.0698827	-0.0624894	-0.0407931	-0.0698827	-0.0577244	-0.0596665	-0.0631655		0.883024	0	0.765845	0	0.963349	0		-1.576		-0.00522845	0.0776491	-0.00294311	-0.00522845	0.0277853	0.0776491	0.130835	-0.0116727	0.0486693		0.0179834	1	0.94346	0	0.012593	1
-0.568		-0.0624996	-0.072349	-0.0713069	-0.0624996	-0.0422508	-0.0713069	-0.057253	-0.0601841	-0.064401		0.858125	0	0.753646	0	0.980912	0		-1.568		-0.00336011	0.0813057	-0.00179654	-0.00336011	0.0302441	0.0813057	0.134984	-0.0110671	0.0523643		0.014796	1	0.961292	0	0.0112171	1
-0.56		-0.0625198	-0.073301	-0.0703683	-0.0625198	-0.0470366	-0.0703683	-0.0592441	-0.0609968	-0.0629299		0.869007	0	0.727088	0	0.944528	0		-1.56		-0.00223998	0.0852332	-0.00113103	-0.00223998	0.0338045	0.0852332	0.13898	-0.0111569	0.0526508		0.0118263	1	0.972225	0	0.00907054	1
-0.552		-0.0622101	-0.0741102	-0.0709021	-0.0622101	-0.0518512	-0.0709021	-0.0581994	-0.0617716	-0.0630721		0.849127	0	0.689931	0	0.937856	0		-1.552		-0.00238433	0.0887744	0.000263374	-0.00238433	0.0355877	0.0887744	0.140984	-0.010534	0.0550474		0.00915918	1	0.934156	0	0.00817184	1
-0.544		-0.0611837	-0.0735578	-0.0700642	-0.0611837	-0.0526379	-0.0700642	-0.0601427	-0.0618841	-0.0621909		0.839586	0	0.671396	0	0.929837	0		-1.544		-0.00183172	0.0922244	0.00149617	-0.00183172	0.0380835	0.0922244	0.143665	-0.00944184	0.0561166		0.00680459	1	0.917772	0	0.00635963	1
-0.536		-0.0587039	-0.0729337	-0.0675667	-0.0587039	-0.0547365	-0.0675667	-0.0610351	-0.0619652	-0.0597346		0.833787	0	0.62341	0	0.888539	0		-1.536		-0.00198161	0.0941022	0.00340737	-0.00198161	0.0409084	0.0941022	0.146626	-0.00783947	0.0586465		0.00615852	1	0.868324	0	0.00733018	1
-0.528		-0.0565293	-0.072683	-0.0658225	-0.0565293	-0.0550263	-0.0658225	-0.0642454	-0.0622231	-0.0576434		0.818405	0	0.567271	0	0.851601	0		-1.528		-0.00185857	0.0975297	0.00417156	-0.00185857	0.042762	0.0975297	0.146822	-0.00742981	0.0610085		0.00491797	1	0.851831	0	0.00663176	1
-0.52		-0.0558895	-0.0733132	-0.0658067	-0.0558895	-0.0571408	-0.0658067	-0.0649099	-0.0626192	-0.0576846		0.798107	0	0.521997	0	0.829914	0		-1.52		-0.00129752	0.0993124	0.00642846	-0.00129752	0.0442535	0.0993124	0.148772	-0.00543829	0.0607754		0.00473988	1	0.813428	0	0.00787474	1
-0.512		-0.05362	-0.0731424	-0.065577	-0.05362	-0.058799	-0.065577	-0.0680639	-0.0627053	-0.0568308		0.746529	0	0.463923	0	0.819671	0		-1.512		-0.000552343	0.102185	0.00804956	-0.000552343	0.0464264	0.102185	0.152442	-0.0042309	0.0606939		0.00427469	1	0.792581	0	0.00802041	1
-0.504		-0.0521254	-0.0714179	-0.0658001	-0.0521254	-0.0588017	-0.0658001	-0.0698313	-0.0614	-0.0570407		0.698214	0	0.462243	0	0.857184	0		-1.504		0.00113707	0.104289	0.00926016	0.00113707	0.0469272	0.104289	0.151726	-0.00354491	0.0601287		0.00425072	1	0.804331	0	0.00864568	1
-0.496		-0.0510166	-0.0693003	-0.0667432	-0.0510166	-0.0603883	-0.0667432	-0.0721034	-0.0597036	-0.0577195		0.638796	0	0.479687	0	0.929886	0		-1.496		0.00407999	0.106133	0.0107356	0.00407999	0.0494082	0.106133	0.151197	-0.00211607	0.0593178		0.00490422	1	0.839253	0	0.00884598	1
-0.488		-0.0496259	-0.068362	-0.0649951	-0.0496259	-0.0616032	-0.0649951	-0.0723524	-0.0587388	-0.0564219		0.633515	0	0.451938	0	0.90355	0		-1.488		0.00662606	0.107482	0.0127225	0.00662606	0.0507568	0.107482	0.151707	-0.000474152	0.0611352		0.00542461	1	0.85228	0	0.01044	1
-0.48		-0.0477958	-0.0674128	-0.0668519	-0.0477958	-0.0619308	-0.0668519	-0.0766285	-0.0572342	-0.0583998		0.530913	0	0.417536	0	0.982456	0		-1.48		0.00838298	0.109312	0.0143096	0.00838298	0.0534412	0.109312	0.149218	0.000493757	0.0664537		0.00585478	1	0.856035	0	0.0113344	1
-0.472		-0.0471524	-0.0647244	-0.0681672	-0.0471524	-0.061634	-0.0681672	-0.0799426	-0.0539702	-0.0599097		0.463772	0	0.445664	0	0.883522	0		-1.472		0.0105197	0.110802	0.0164177	0.0105197	0.0554776	0.110802	0.149743	0.00230595	0.0680786		0.00652578	1	0.856913	0	0.0131248	1
-0.464		-0.0462599	-0.0623457	-0.0693625	-0.0462599	-0.0638302	-0.0693625	-0.0786987	-0.0517352	-0.0606647		0.390958	0	0.466725	0	0.747414	0		-1.464		0.0131268	0.112062	0.0183128	0.0131268	0.0573749	0.112062	0.150792	0.00364003	0.0698353		0.00756142	1	0.873916	0	0.0141767	1
-0.456		-0.0447272	-0.0596778	-0.0697134	-0.0447272	-0.0647883	-0.0697134	-0.07696	-0.0487565	-0.0601741		0.319561	0	0.483318	0	0.613201	0		-1.456		0.0148913	0.112163	0.0199172	0.0148913	0.0598299	0.112163	0.150073	0.00507425	0.0744602		0.00834372	1	0.877912	0	0.0154947	1
-0.448		-0.0443702	-0.0580219	-0.0714989	-0.0443702	-0.0627724	-0.0714989	-0.0764589	-0.047134	-0.0617006		0.248786	0	0.502152	0	0.464908	0		-1.448		0.0172695	0.113506	0.0211909	0.0172695	0.0601053	0.113506	0.153508	0.00622941	0.0776073		0.00890381	1	0.903261	0	0.0162873	1
-0.44		-0.0428006	-0.0552151	-0.0715356	-0.0428006	-0.0610497	-0.0715356	-0.0721664	-0.0444996	-0.0616965		0.205051	0	0.52464	0	0.352497	0		-1.44		0.0198024	0.115627	0.0218343	0.0198024	0.0620338	0.115627	0.153264	0.0068789	0.080657		0.00990557	1	0.949131	0	0.0165482	1
-0.432		-0.0413715	-0.0547302	-0.0703946	-0.0413715	-0.0586101	-0.0703946	-0.0724025	-0.043578	-0.0602465		0.181893	0	0.482105	0	0.365588	0		-1.432		0.0223455	0.117461	0.02326	0.0223455	0.0654946	0.117461	0.15209	0.00799436	0.0817301		0.0103663	1	0.976857	0	0.0173061	1
-0.424		-0.0400974	-0.0519092	-0.069882	-0.0400974	-0.0569231	-0.069882	-0.0699732	-0.0406291	-0.0591784		0.155149	0	0.521426	0	0.295585	0		-1.424		0.0253554	0.121396	0.0246056	0.0253554	0.0668994	0.121396	0.15161	0.0089046	0.0843105		0.00979185	1	0.980671	0	0.0146228	1
-0.416		-0.0389041	-0.0490671	-0.0696041	-0.0389041	-0.0545224	-0.0696041	-0.0690409	-0.0375831	-0.0586599		0.134223	0	0.572039	0	0.251383	0		-1.416		0.0280838	0.123174	0.025357	0.0280838	0.0687783	0.123174	0.151432	0.00947615	0.0871804		0.0115533	1	0.928832	0	0.0143976	1
-0.408		-0.0366182	-0.0463591	-0.0694746	-0.0366182	-0.0529723	-0.0694746	-0.0656038	-0.0353122	-0.0587685		0.102914	0	0.583847	0	0.207945	0		-1.408		0.0301778	0.126335	0.0258957	0.0301778	0.0696142	0.126335	0.148356	0.010004	0.0883754		0.0104915	1	0.885634	0	0.0125931	1
-0.4		-0.0368369	-0.0437407	-0.0680712	-0.0368369	-0.0488918	-0.0680712	-0.0656313	-0.0329294	-0.057218		0.127955	0	0.690569	0	0.200314	0		-1.4		0.0328236	0.130036	0.0270212	0.0328236	0.0722878	0.130036	0.14866	0.0110342	0.0941167		0.0111398	1	0.844285	0	0.0115456	1
-0.392		-0.0367638	-0.0408318	-0.0667409	-0.0367638	-0.0458276	-0.0667409	-0.0619981	-0.0302873	-0.0562474		0.146104	0	0.81202	0	0.195262	0		-1.392		0.0349907	0.133129	0.028731	0.0349907	0.0749184	0.133129	0.150771	0.0124761	0.0978693		0.0114206	1	0.829831	0	0.0111429	1
-0.384		-0.0353304	-0.0386605	-0.0647711	-0.0353304	-0.0439015	-0.0647711	-0.0583911	-0.028056	-0.053772		0.156101	0	0.84143	0	0.206962	0		-1.384		0.0384003	0.136589	0.0300571	0.0384003	0.0784348	0.136589	0.149481	0.0136117	0.102813		0.011526	1	0.771349	0	0.00994414	1
-0.376		-0.0357458	-0.0363336	-0.0614655	-0.0357458	-0.0408184	-0.0614655	-0.0559333	-0.025794	-0.0512013		0.212636	0	0.971364	0	0.227104	0		-1.376		0.0412281	0.138727	0.0344633	0.0412281	0.080547	0.138727	0.150742	0.0176581	0.103159		0.0122073	1	0.812791	0	0.0121334	1
-0.368		-0.0356354	-0.0343943	-0.0586665	-0.0356354	-0.0378684	-0.0586665	-0.0528105	-0.0240953	-0.0487023		0.258409	0	0.938247	0	0.257611	0		-1.368		0.0445703	0.143722	0.0359201	0.0445703	0.0834572	0.143722	0.152139	0.0191648	0.107543		0.0120964	1	0.756609	0	0.0108593	1
-0.36		-0.0342695	-0.0310933	-0.0560594	-0.0342695	-0.0352156	-0.0560594	-0.050902	-0.0215797	-0.0468347		0.256231	0	0.838833	0	0.234703	0		-1.36		0.0487523	0.146821	0.039107	0.0487523	0.0869062	0.146821	0.154033	0.0219009	0.109936		0.013885	1	0.730587	0	0.011577	1
-0.352		-0.0334471	-0.0298357	-0.0520073	-0.0334471	-0.0320006	-0.0520073	-0.0523013	-0.0206703	-0.0435636		0.319922	0	0.81497	0	0.286543	0		-1.352		0.0514821	0.149982	0.0417717	0.0514821	0.0902954	0.149982	0.154462	0.024111	0.113567		0.0134525	1	0.728035	0	0.0119359	1
-0.344		-0.0331013	-0.0274592	-0.0465207	-0.0331013	-0.0303659	-0.0465207	-0.0509763	-0.018908	-0.0386094		0.440503	0	0.704285	0	0.339305	0		-1.344		0.0548864	0.155645	0.0465026	0.0548864	0.0920124	0.155645	0.155019	0.0284083	0.118778		0.013072	1	0.763381	0	0.0125325	1
-0.336		-0.032684	-0.02581	-0.0413695	-0.032684	-0.0270144	-0.0413695	-0.0515539	-0.0180058	-0.0336721		0.580967	0	0.63255	0	0.40843	0		-1.336		0.057516	0.159634	0.0481056	0.057516	0.0931269	0.159634	0.155453	0.0299673	0.125136		0.0130801	1	0.733688	0	0.0108028	1
-0.328		-0.0305662	-0.0252048	-0.0382611	-0.0305662	-0.0253023	-0.0382611	-0.0493502	-0.0179072	-0.0313332		0.59933	0	0.690369	0	0.478885	0		-1.328		0.0600597	0.16437	0.0498779	0.0600597	0.0926369	0.16437	0.156406	0.031798	0.129009		0.0130647	1	0.71494	0	0.00957751	1
-0.32		-0.0284682	-0.0228562	-0.034681	-0.0284682	-0.0252928	-0.034681	-0.0491157	-0.0159811	-0.0288548		0.657056	0	0.659945	0	0.48794	0		-1.32		0.0635257	0.169399	0.0533535	0.0635257	0.0946658	0.169399	0.160192	0.0349866	0.13341		0.0132274	1	0.719463	0	0.00922458	1
-0.312		-0.0263111	-0.0197738	-0.0315761	-0.0263111	-0.0223684	-0.0315761	-0.0513789	-0.0139444	-0.0263741		0.697456	0	0.590539	0	0.47468	0		-1.312		0.0668818	0.17422	0.0566556	0.0668818	0.0969947	0.17422	0.164253	0.0379585	0.139191		0.0126305	1	0.721856	0	0.00925659	1
-0.304		-0.0242802	-0.0181896	-0.0284602	-0.0242802	-0.0192351	-0.0284602	-0.0528435	-0.0125373	-0.0235596		0.751602	0	0.599381	0	0.520027	0		-1.304		0.0707146	0.179237	0.0598676	0.0707146	0.0990261	0.179237	0.168154	0.0408733	0.142942		0.0132828	1	0.703217	0	0.00896549	1
-0.296		-0.0224342	-0.0172216	-0.0250982	-0.0224342	-0.0161619	-0.0250982	-0.0519977	-0.0122741	-0.020421		0.831516	0	0.628243	0	0.589671	0		-1.296		0.0743476	0.184404	0.0616248	0.0743476	0.0992306	0.184404	0.173626	0.0428796	0.148916		0.01296	1	0.654427	0	0.007543	1
-0.288		-0.0215908	-0.0157015	-0.021333	-0.0215908	-0.0136877	-0.021333	-0.0501208	-0.0111112	-0.0169988		0.982571	0	0.578015	0	0.677893	0		-1.288		0.0772146	0.18758	0.0647669	0.0772146	0.101181	0.18758	0.175887	0.0460043	0.153306		0.0123417	1	0.659104	0	0.00710704	1
-0.28		-0.0182055	-0.0137198	-0.0186496	-0.0182055	-0.010805	-0.0186496	-0.0490276	-0.00982483	-0.0146848		0.96873	0	0.656257	0	0.68417	0		-1.28		0.0791021	0.191423	0.0672759	0.0791021	0.102467	0.191423	0.177883	0.048225	0.159768		0.0114191	1	0.676216	0	0.00658729	1
-0.272		-0.0167827	-0.0121316	-0.0160831	-0.0167827	-0.00731047	-0.0160831	-0.045274	-0.00855539	-0.0124731		0.9501	0	0.634249	0	0.721757	0		-1.272		0.0816773	0.195164	0.0697662	0.0816773	0.102485	0.195164	0.180363	0.0505938	0.165647		0.0107263	1	0.673347	0	0.00620113	1
-0.264		-0.014699	-0.0111104	-0.0140666	-0.014699	-0.0043876	-0.0140666	-0.0439539	-0.00792001	-0.011008		0.955261	0	0.70449	0	0.778451	0		-1.264		0.0835691	0.197555	0.0727714	0.0835691	0.103662	0.197555	0.183403	0.0533386	0.171842		0.0112231	1	0.698728	0	0.00656423	1
-0.256		-0.0119219	-0.0103531	-0.012557	-0.0119219	-0.00247466	-0.012557	-0.0397293	-0.0078467	-0.0100076		0.952128	0	0.856248	0	0.823499	0		-1.256		0.0870331	0.199895	0.0754708	0.0870331	0.104772	0.199895	0.187461	0.0559317	0.176035		0.0118432	1	0.676867	0	0.00681995	1
-0.248		-0.0076677	-0.00965047	-0.0101825	-0.0076677	-0.000857257	-0.0101825	-0.0347258	-0.0078164	-0.00824059		0.812867	0	0.812633	0	0.956194	0		-1.248		0.0902734	0.203617	0.0779217	0.0902734	0.107082	0.203617	0.189357	0.0581394	0.179019		0.0130291	1	0.656507	0	0.006649	1
-0.24		-0.00467554	-0.00873336	-0.00462502	-0.00467554	-0.000645632	-0.00462502	-0.0290866	-0.00769612	-0.00313007		0.996285	0	0.628606	0	0.670573	0		-1.24		0.0929182	0.206969	0.0801688	0.0929182	0.108844	0.206969	0.194268	0.0601794	0.183507		0.0130782	1	0.648148	0	0.00645507	1
-0.232		-0.00156992	-0.00683824	-0.000384985	-0.00156992	0.00398924	-0.000384985	-0.0243478	-0.00692541	0.000942822		0.910745	0	0.536282	0	0.50513	0		-1.232		0.0955058	0.209732	0.0827261	0.0955058	0.108479	0.209732	0.195915	0.0625859	0.188721		0.0137842	1	0.646898	0	0.00585949	1
-0.224		0.00249923	-0.0052107	0.00602938	0.00249923	0.00852646	0.00602938	-0.0183568	-0.00603374	0.00666349		0.747156	0	0.37757	0	0.282307	0		-1.224		0.0986726	0.212562	0.0852727	0.0986726	0.110598	0.212562	0.200474	0.0651854	0.195209		0.0148211	1	0.631648	0	0.00537235	1
-0.216		0.00545815	-0.00286182	0.00958315	0.00545815	0.0100933	0.00958315	-0.0103366	-0.00430844	0.00936148		0.730557	0	0.3554	0	0.277084	0		-1.216		0.101523	0.215044	0.088743	0.101523	0.113487	0.215044	0.204314	0.0683604	0.202103		0.0158419	1	0.649927	0	0.00579608	1
-0.208		0.0075299	0.000797309	0.0132719	0.0075299	0.0115979	0.0132719	-0.00539615	-0.00138236	0.012292		0.65361	0	0.494831	0	0.302252	0		-1.208		0.106196	0.218341	0.091185	0.106196	0.113922	0.218341	0.205442	0.0704045	0.206802		0.0175127	1	0.592033	0	0.00536664	1
-0.2		0.010449	0.00146351	0.0168358	0.010449	0.0128548	0.0168358	0.00114915	-0.00132426	0.0155273		0.63747	0	0.389366	0	0.2394	0		-1.2		0.109569	0.219256	0.0952041	0.109569	0.11641	0.219256	0.210004	0.0741241	0.211758		0.0203637	1	0.607157	0	0.00659007	1
-0.192		0.0135384	0.0052561	0.0193947	0.0135384	0.0162172	0.0193947	0.00675253	0.00159559	0.0174774		0.680203	0	0.451558	0	0.281332	0		-1.192		0.112519	0.22231	0.0973395	0.112519	0.120372	0.22231	0.213635	0.0758467	0.219601		0.0222257	1	0.586417	0	0.00624458	1
-0.184		0.0152546	0.00919372	0.0229878	0.0152546	0.0205361	0.0229878	0.0135299	0.00461656	0.0201463		0.610221	0	0.604501	0	0.327353	0		-1.184		0.115653	0.225583	0.099783	0.115653	0.121492	0.225583	0.215273	0.0777209	0.226256		0.0226557	1	0.571499	0	0.00601163	1
-0.176		0.0174435	0.0127246	0.0266402	0.0174435	0.0235786	0.0266402	0.0202742	0.00754119	0.0237497		0.566444	0	0.709015	0	0.355304	0		-1.176		0.118879	0.228458	0.102704	0.118879	0.125556	0.228458	0.219992	0.0803876	0.232928		0.0239465	1	0.562977	0	0.00596282	1
-0.168		0.0202329	0.0157406	0.0314934	0.0202329	0.0263595	0.0314934	0.0260907	0.0103598	0.0276894		0.500354	0	0.739468	0	0.337016	0		-1.168		0.123287	0.231098	0.105725	0.123287	0.128408	0.231098	0.224433	0.0830443	0.239506		0.0282865	1	0.527496	0	0.00677878	1
-0.16		0.0231166	0.0199245	0.0338784	0.0231166	0.0295114	0.0338784	0.0330843	0.013793	0.0293948		0.543806	0	0.817314	0	0.406931	0		-1.16		0.127026	0.234301	0.108295	0.127026	0.131962	0.234301	0.225496	0.0854876	0.245462		0.0291799	1	0.498647	0	0.00639148	1
-0.152		0.0258479	0.0250566	0.0387813	0.0258479	0.0332924	0.0387813	0.0407249	0.017749	0.0334538		0.484852	0	0.957226	0	0.422596	0		-1.152		0.130171	0.236909	0.111616	0.130171	0.135996	0.236909	0.231138	0.0889939	0.249994		0.0316247	1	0.504188	0	0.0070092	1
-0.144		0.028384	0.0292794	0.0432774	0.028384	0.0344859	0.0432774	0.0494601	0.0210031	0.0378914		0.435249	0	0.954258	0	0.430825	0		-1.144		0.132782	0.239475	0.112942	0.132782	0.140045	0.239475	0.233828	0.0903216	0.256554		0.0341577	1	0.476985	0	0.00692051	1
-0.136		0.0313623	0.0344286	0.0490897	0.0313623	0.0383837	0.0490897	0.0579812	0.0254602	0.0426678		0.359422	0	0.849105	0	0.398348	0		-1.136		0.136202	0.241369	0.116051	0.136202	0.144148	0.241369	0.235792	0.093597	0.264017		0.0378055	1	0.469842	0	0.00784516	1
-0.128		0.0342231	0.0387221	0.0526416	0.0342231	0.0407539	0.0526416	0.0648579	0.0292611	0.0449592		0.334875	0	0.785652	0	0.413033	0		-1.128		0.138747	0.245436	0.118825	0.138747	0.14689	0.245436	0.240788	0.0960136	0.268269		0.0373771	1	0.475284	0	0.00846244	1
-0.12		0.0371491	0.0437943	0.0580884	0.0371491	0.0432197	0.0580884	0.0732581	0.0335084	0.049713		0.278792	0	0.69651	0	0.398601	0		-1.12		0.142269	0.250168	0.121247	0.142269	0.151423	0.250168	0.242667	0.0985915	0.274109		0.0365295	1	0.452454	0	0.00776173	1
-0.112		0.0395879	0.0481251	0.0619657	0.0395879	0.0456276	0.0619657	0.0802144	0.037529	0.0532488		0.259602	0	0.628093	0	0.402935	0		-1.112		0.145822	0.254037	0.124611	0.145822	0.157722	0.254037	0.245173	0.10165	0.279372		0.0362811	1	0.45113	0	0.00769642	1
-0.104		0.0425797	0.0536914	0.0656375	0.0425797	0.0472383	0.0656375	0.0884206	0.0421467	0.0556535		0.243664	0	0.540307	0	0.455951	0		-1.104		0.148259	0.257397	0.127265	0.148259	0.161471	0.257397	0.249253	0.104019	0.284595		0.0358485	1	0.455828	0	0.00748065	1
-0.096		0.0450999	0.058014	0.068582	0.0450999	0.0495139	0.068582	0.0956813	0.0461113	0.05748		0.2363	0	0.493537	0	0.50202	0		-1.096		0.150289	0.260516	0.129684	0.150289	0.164201	0.260516	0.252765	0.106778	0.288333		0.0336217	1	0.459925	0	0.00721649	1
-0.088		0.0474217	0.0624214	0.0729096	0.0474217	0.0544463	0.0729096	0.103492	0.049869	0.0610398		0.209237	0	0.442152	0	0.514163	0		-1.088		0.153385	0.264682	0.132243	0.153385	0.167581	0.264682	0.253698	0.109538	0.293818		0.0335508	1	0.448131	0	0.00723878	1
-0.08		0.049574	0.0662211	0.077068	0.049574	0.0584009	0.077068	0.110273	0.0534066	0.0647468		0.177092	0	0.41283	0	0.490534	0		-1.08		0.156962	0.266528	0.136267	0.156962	0.172994	0.266528	0.256772	0.1135	0.30222		0.0365038	1	0.455844	0	0.00883035	1
-0.072		0.0529099	0.0706152	0.0817806	0.0529099	0.0623839	0.0817806	0.116738	0.0570401	0.068609		0.166652	0	0.396735	0	0.487685	0		-1.072		0.158953	0.269178	0.137242	0.158953	0.17762	0.269178	0.260042	0.114964	0.306068		0.036557	1	0.434959	0	0.00826317	1
-0.064		0.0581253	0.0747193	0.0868577	0.0581253	0.0656804	0.0868577	0.120766	0.0608457	0.072702		0.172709	0	0.440801	0	0.459045	0		-1.064		0.161267	0.270958	0.140279	0.161267	0.182143	0.270958	0.261697	0.118009	0.309346		0.0359841	1	0.448363	0	0.00908178	1
-0.056		0.0601247	0.0788696	0.0919082	0.0601247	0.069233	0.0919082	0.124104	0.0642404	0.076231		0.149143	0	0.409022	0	0.448502	0		-1.056		0.16479	0.272929	0.143169	0.16479	0.186345	0.272929	0.264318	0.121062	0.314893		0.0405654	1	0.438589	0	0.0104022	1
-0.048		0.0643533	0.0828309	0.0959611	0.0643533	0.0706678	0.0959611	0.129572	0.0675051	0.0793257		0.159807	0	0.431957	0	0.444928	0		-1.048		0.16731	0.27509	0.144502	0.16731	0.190542	0.27509	0.263512	0.122529	0.322549		0.0441844	1	0.413419	0	0.01094	1
-0.04		0.0693375	0.0861413	0.100287	0.0693375	0.0736957	0.100287	0.132623	0.0700303	0.0829357		0.175654	0	0.483693	0	0.409781	0		-1.04		0.169324	0.276338	0.14728	0.169324	0.193858	0.276338	0.264348	0.125161	0.328092		0.0471991	1	0.434539	0	0.0132241	1
-0.032		0.074396	0.0883875	0.103806	0.074396	0.0750221	0.103806	0.136176	0.0719418	0.0855497		0.194726	0	0.56142	0	0.370917	0		-1.032		0.172132	0.278938	0.149513	0.172132	0.199144	0.278938	0.265423	0.12808	0.334831		0.0510464	0	0.430732	0	0.0144743	1
-0.024		0.0787599	0.091138	0.108394	0.0787599	0.0792419	0.108394	0.142561	0.0739207	0.0895292		0.194705	0	0.615051	0	0.319643	0		-1.024		0.1743	0.28154	0.152687	0.1743	0.203766	0.28154	0.268099	0.130918	0.34094		0.0538157	0	0.454315	0	0.0162083	1
-0.016		0.0828753	0.093504	0.112693	0.0828753	0.0811314	0.112693	0.14364	0.0762692	0.0929456		0.188183	0	0.665515	0	0.267849	0		-1.016		0.176849	0.283289	0.153193	0.176849	0.208119	0.283289	0.274693	0.131482	0.345183		0.0597545	0	0.422251	0	0.0169112	1
-0.008		0.0882184	0.0951995	0.115809	0.0882184	0.0845759	0.115809	0.146278	0.0782456	0.0955607		0.224355	0	0.77907	0	0.24187	0		-1.008		0.18049	0.285026	0.155708	0.18049	0.211677	0.285026	0.278986	0.133868	0.352137		0.0651356	0	0.407457	0	0.0180904	1
0		0.0935598	0.0976129	0.120914	0.0935598	0.0886138	0.120914	0.149057	0.0806765	0.0994295		0.224479	0	0.870551	0	0.189379	0		-1		0.183836	0.285817	0.158327	0.183836	0.216113	0.285817	0.287612	0.136145	0.357986		0.0729573	0	0.397494	0	0.020754	1
0.008		0.0991293	0.0989409	0.12399	0.0991293	0.0938003	0.12399	0.150733	0.0819858	0.102113		0.261614	0	0.994006	0	0.157193	0		-0.992		0.187243	0.2871	0.159557	0.187243	0.22023	0.2871	0.294227	0.1374	0.363357		0.079889	0	0.366521	0	0.0211313	1
0.016		0.104292	0.100067	0.128448	0.104292	0.0980087	0.128448	0.152694	0.0832588	0.106519		0.28037	0	0.865324	0	0.12341	0		-0.984		0.190146	0.289601	0.160855	0.190146	0.223794	0.289601	0.29973	0.13877	0.367863		0.0821635	0	0.33586	0	0.0199512	1
0.024		0.109754	0.101306	0.130534	0.109754	0.10233	0.130534	0.155629	0.0841399	0.107883		0.342297	0	0.731724	0	0.118684	0		-0.976		0.19223	0.291541	0.162598	0.19223	0.227157	0.291541	0.305379	0.14061	0.376609		0.0834415	0	0.330973	0	0.0202896	1
0.032		0.113988	0.102645	0.133374	0.113988	0.10694	0.133374	0.156796	0.0848943	0.109864		0.363872	0	0.642934	0	0.108606	0		-0.968		0.195711	0.292658	0.164059	0.195711	0.230347	0.292658	0.311234	0.141665	0.381864		0.091008	0	0.299776	0	0.0215316	1
0.04		0.117912	0.103143	0.135497	0.117912	0.109772	0.135497	0.155672	0.0851771	0.111684		0.404987	0	0.549271	0	0.0987035	0		-0.96		0.198552	0.294629	0.164313	0.198552	0.23401	0.294629	0.317109	0.141898	0.389956		0.0924822	0	0.266331	0	0.0200698	1
0.048		0.120913	0.103075	0.138206	0.120913	0.113371	0.138206	0.153445	0.0853696	0.113861		0.420929	0	0.464143	0	0.0718772	0		-0.952		0.202824	0.296201	0.165793	0.202824	0.238867	0.296201	0.322849	0.143335	0.396277		0.102146	0	0.236181	0	0.0198349	1
0.056		0.125765	0.101897	0.140127	0.125765	0.115317	0.140127	0.152878	0.0843223	0.115143		0.499432	0	0.322287	0	0.0450766	1		-0.944		0.206086	0.298426	0.166844	0.206086	0.243197	0.298426	0.328512	0.143998	0.402774		0.106005	0	0.213381	0	0.0199075	1
0.064		0.13073	0.102874	0.144058	0.13073	0.117695	0.144058	0.15186	0.085156	0.118717		0.534021	0	0.239667	0	0.0327233	1		-0.936		0.210744	0.3024	0.168082	0.210744	0.24596	0.3024	0.334372	0.144946	0.408046		0.108772	0	0.180571	0	0.0187114	1
0.072		0.134731	0.104191	0.146264	0.134731	0.121914	0.146264	0.153216	0.0863136	0.120356		0.589482	0	0.198145	0	0.0314895	1		-0.928		0.214753	0.306171	0.169234	0.214753	0.249706	0.306171	0.338867	0.145353	0.413039		0.11018	0	0.163198	0	0.0172666	1
0.08		0.136904	0.105071	0.150316	0.136904	0.126351	0.150316	0.153213	0.087115	0.124302		0.525571	0	0.172069	0	0.0247966	1		-0.92		0.219248	0.309815	0.17063	0.219248	0.254635	0.309815	0.343919	0.146589	0.420364		0.113982	0	0.142255	0	0.0160688	1
0.088		0.13983	0.106043	0.151651	0.13983	0.129997	0.151651	0.149237	0.0879969	0.125599		0.586262	0	0.154215	0	0.0297289	1		-0.912		0.223737	0.314682	0.171834	0.223737	0.259016	0.314682	0.347509	0.147489	0.42746		0.112714	0	0.121466	0	0.0139028	1
0.096		0.142025	0.106218	0.152954	0.142025	0.131883	0.152954	0.149078	0.0884181	0.12675		0.614758	0	0.132363	0	0.0309208	1		-0.904		0.229239	0.317997	0.173107	0.229239	0.264588	0.317997	0.351201	0.148706	0.436723		0.121082	0	0.100267	0	0.013024	1
0.104		0.143708	0.10691	0.154576	0.143708	0.134325	0.154576	0.148571	0.0889636	0.128109		0.622812	0	0.119733	0	0.030687	1		-0.896		0.234272	0.320823	0.174423	0.234272	0.269932	0.320823	0.354083	0.14956	0.44094		0.129438	0	0.0842784	0	0.0123443	1
0.112		0.145966	0.107653	0.158126	0.145966	0.138069	0.158126	0.146062	0.0895373	0.131273		0.592028	0	0.104836	0	0.0271555	1		-0.888		0.239995	0.325071	0.1763	0.239995	0.273678	0.325071	0.35767	0.150795	0.446197		0.134409	0	0.070525	0	0.0114061	1
0.12		0.149687	0.107968	0.159325	0.149687	0.142252	0.159325	0.144805	0.0897331	0.131986		0.675322	0	0.0782372	0	0.0302942	1		-0.88		0.242998	0.329331	0.179261	0.242998	0.279858	0.329331	0.364286	0.153504	0.452748		0.13027	0	0.0739052	0	0.0115021	1
0.128		0.151081	0.110876	0.161014	0.151081	0.144942	0.161014	0.144968	0.0922793	0.132978		0.672461	0	0.0913046	0	0.0408355	1		-0.872		0.247708	0.334384	0.181317	0.247708	0.284415	0.334384	0.369499	0.154914	0.458346		0.12802	0	0.0654261	0	0.0101013	1
0.136		0.153064	0.111267	0.163762	0.153064	0.14819	0.163762	0.144243	0.0923964	0.135596		0.660253	0	0.0786656	0	0.0425831	1		-0.864		0.254	0.340466	0.184211	0.254	0.28726	0.340466	0.37287	0.157308	0.462124		0.126141	0	0.0603613	0	0.00905646	1
0.144		0.154519	0.111868	0.165412	0.154519	0.151395	0.165412	0.142443	0.0928919	0.137057		0.666291	0	0.0780197	0	0.046261	1		-0.856		0.260053	0.345307	0.187479	0.260053	0.293018	0.345307	0.376182	0.160402	0.464718		0.132704	0	0.053222	0	0.00879184	1
0.152		0.155968	0.112449	0.16658	0.155968	0.151202	0.16658	0.142085	0.0931245	0.138006		0.687873	0	0.0754806	0	0.0567505	0		-0.848		0.26566	0.35146	0.189878	0.26566	0.296957	0.35146	0.379466	0.162335	0.469562		0.132041	0	0.0467231	1	0.00786206	1
0.16		0.157459	0.114046	0.166794	0.157459	0.151627	0.166794	0.140855	0.0941538	0.138197		0.737168	0	0.0845557	0	0.0739781	0		-0.84		0.269291	0.356426	0.193391	0.269291	0.301565	0.356426	0.381919	0.165431	0.475775		0.1261	0	0.0463824	1	0.00703524	1
0.168		0.15837	0.115707	0.167728	0.15837	0.150877	0.167728	0.139641	0.0957242	0.139142		0.740758	0	0.0862313	0	0.088287	0		-0.832		0.27391	0.362132	0.196959	0.27391	0.306338	0.362132	0.386837	0.168854	0.480117		0.123136	0	0.0450276	1	0.00673147	1
0.176		0.158484	0.116217	0.168559	0.158484	0.149324	0.168559	0.140038	0.096295	0.140439		0.733346	0	0.0826956	0	0.102451	0		-0.824		0.279071	0.36626	0.199539	0.279071	0.309967	0.36626	0.391519	0.170978	0.486553		0.124937	0	0.0393122	1	0.006524	1
0.184		0.15867	0.117155	0.16853	0.15867	0.148652	0.16853	0.140957	0.0969485	0.14002		0.746379	0	0.0845294	0	0.121054	0		-0.816		0.284194	0.373383	0.203739	0.284194	0.31558	0.373383	0.397029	0.174607	0.490061		0.115759	0	0.0377693	1	0.00583914	1
0.192		0.159513	0.118264	0.168068	0.159513	0.147571	0.168068	0.139627	0.0975819	0.139632		0.786313	0	0.0839341	0	0.145686	0		-0.808		0.288898	0.379935	0.207247	0.288898	0.31924	0.379935	0.401633	0.177257	0.492092		0.108919	0	0.034353	1	0.00559999	1
0.2		0.158703	0.119179	0.167739	0.158703	0.148517	0.167739	0.139939	0.0978193	0.139752		0.781326	0	0.101739	0	0.168679	0		-0.8		0.294221	0.386952	0.210656	0.294221	0.323361	0.386952	0.405306	0.180498	0.49707		0.103583	0	0.0322127	1	0.00499842	1
0.208		0.158879	0.119365	0.167246	0.158879	0.148378	0.167246	0.139357	0.0975083	0.139431		0.803502	0	0.101124	0	0.189627	0		-0.792		0.298905	0.393278	0.215555	0.298905	0.326668	0.393278	0.406981	0.184719	0.501435		0.100769	0	0.0321902	1	0.00498335	1
0.216		0.158299	0.120914	0.168204	0.158299	0.14822	0.168204	0.138264	0.0984494	0.139811		0.776104	0	0.1256	0	0.212061	0		-0.784		0.302737	0.398633	0.219588	0.302737	0.329298	0.398633	0.409387	0.18777	0.501779		0.0961794	0	0.0306421	1	0.00498209	1
0.224		0.157029	0.121868	0.166028	0.157029	0.147649	0.166028	0.139954	0.0991336	0.137803		0.798783	0	0.157703	0	0.25045	0		-0.776		0.307721	0.405013	0.223714	0.307721	0.331746	0.405013	0.411004	0.191768	0.505983		0.0945853	0	0.0277146	1	0.00503007	1
0.232		0.156506	0.123058	0.167189	0.156506	0.148464	0.167189	0.143706	0.0991707	0.139076		0.769448	0	0.191073	0	0.262627	0		-0.768		0.313262	0.40945	0.227911	0.313262	0.337477	0.40945	0.414682	0.195222	0.508555		0.100538	0	0.0247354	1	0.00543081	1
0.24		0.156612	0.124908	0.167972	0.156612	0.148212	0.167972	0.143889	0.100004	0.139634		0.763267	0	0.232273	0	0.288583	0		-0.76		0.317726	0.414745	0.232536	0.317726	0.343076	0.414745	0.42015	0.199139	0.510362		0.098329	0	0.0240576	1	0.00532348	1
0.248		0.156601	0.127067	0.169647	0.156601	0.148177	0.169647	0.14856	0.101219	0.140602		0.736654	0	0.27552	0	0.3026	0		-0.752		0.322367	0.419578	0.236221	0.322367	0.347091	0.419578	0.423705	0.202157	0.510914		0.100042	0	0.021991	1	0.00566003	1
0.256		0.157921	0.128674	0.169537	0.157921	0.146518	0.169537	0.152623	0.102371	0.140326		0.768484	0	0.293977	0	0.329201	0		-0.744		0.327687	0.425	0.241855	0.327687	0.350633	0.425	0.426047	0.206935	0.512415		0.101512	0	0.0234703	1	0.00588639	1
0.264		0.157256	0.130985	0.170049	0.157256	0.145142	0.170049	0.159357	0.103783	0.140955		0.755192	0	0.367049	0	0.37114	0		-0.736		0.331346	0.431589	0.246196	0.331346	0.355653	0.431589	0.428371	0.210305	0.51697		0.0938413	0	0.0235855	1	0.00542236	1
0.272		0.159156	0.131984	0.170003	0.159156	0.146897	0.170003	0.166165	0.104111	0.140842		0.794577	0	0.346517	0	0.390821	0		-0.728		0.335495	0.437036	0.250065	0.335495	0.361215	0.437036	0.430778	0.213507	0.519239		0.0927949	0	0.022528	1	0.00554137	1
0.28		0.161361	0.134469	0.170328	0.161361	0.14822	0.170328	0.171249	0.105784	0.141465		0.830277	0	0.354822	0	0.41916	0		-0.72		0.339732	0.443207	0.255424	0.339732	0.365243	0.443207	0.436686	0.218112	0.52		0.0890835	0	0.0252051	1	0.00556978	1
0.288		0.16258	0.136506	0.171056	0.16258	0.148569	0.171056	0.178867	0.106983	0.141846		0.841437	0	0.376806	0	0.446538	0		-0.712		0.345531	0.449764	0.260448	0.345531	0.37019	0.449764	0.439831	0.222701	0.521761		0.088898	0	0.0227886	1	0.00562727	1
0.296		0.164641	0.139765	0.173391	0.164641	0.151862	0.173391	0.186694	0.109237	0.144123		0.837826	0	0.415296	0	0.466834	0		-0.704		0.349031	0.454945	0.265081	0.349031	0.37457	0.454945	0.443218	0.226382	0.52677		0.0858474	0	0.024308	1	0.00595507	1
0.304		0.167596	0.143017	0.174542	0.167596	0.153084	0.174542	0.192013	0.111939	0.145369		0.87156	0	0.428078	0	0.499627	0		-0.696		0.354692	0.461292	0.269374	0.354692	0.37768	0.461292	0.447834	0.230181	0.531492		0.0844108	0	0.0227055	1	0.00581962	1
0.312		0.172212	0.145476	0.176256	0.172212	0.157266	0.176256	0.198352	0.1136	0.146936		0.925374	0	0.391642	0	0.51152	0		-0.688		0.359648	0.467108	0.274181	0.359648	0.380833	0.467108	0.451825	0.234274	0.535707		0.0817451	0	0.0219336	1	0.00579602	1
0.32		0.175858	0.149301	0.179677	0.175858	0.161281	0.179677	0.204444	0.116247	0.149936		0.928867	0	0.398184	0	0.518369	0		-0.68		0.363515	0.474093	0.279148	0.363515	0.383528	0.474093	0.455748	0.238394	0.538972		0.0781138	0	0.0232509	1	0.00604286	1
0.328		0.180494	0.15405	0.182801	0.180494	0.164922	0.182801	0.209934	0.120006	0.152439		0.95668	0	0.399226	0	0.541104	0		-0.672		0.368126	0.481962	0.283904	0.368126	0.386765	0.481962	0.460333	0.242468	0.545263		0.073386	0	0.0228454	1	0.00607331	1
0.336		0.186138	0.158452	0.185426	0.186138	0.169479	0.185426	0.214293	0.123209	0.154946		0.986624	0	0.373451	0	0.571618	0		-0.664		0.372603	0.489691	0.288996	0.372603	0.388983	0.489691	0.464672	0.246864	0.551112		0.0684372	0	0.0229584	1	0.00611715	1
0.344		0.191855	0.162561	0.188248	0.191855	0.172415	0.188248	0.22218	0.126243	0.156773		0.931484	0	0.338143	0	0.5896	0		-0.656		0.376026	0.497654	0.293375	0.376026	0.392467	0.497654	0.46905	0.250755	0.557586		0.0614445	0	0.0245515	1	0.0059185	1
0.352		0.197734	0.167378	0.191735	0.197734	0.17659	0.191735	0.227893	0.129882	0.160056		0.885857	0	0.322484	0	0.610806	0		-0.648		0.381487	0.503628	0.298057	0.381487	0.396459	0.503628	0.475205	0.254806	0.561567		0.0612319	0	0.0232633	1	0.006118	1
0.36		0.20439	0.172898	0.196411	0.20439	0.181178	0.196411	0.231925	0.134777	0.164074		0.847303	0	0.303167	0	0.623869	0		-0.64		0.384616	0.510881	0.302429	0.384616	0.400268	0.510881	0.480052	0.258675	0.567929		0.058588	0	0.0248607	1	0.00651591	1
0.368		0.211936	0.178187	0.20142	0.211936	0.186484	0.20142	0.236303	0.139455	0.168318		0.798347	0	0.272279	0	0.626073	0		-0.632		0.388355	0.517082	0.30748	0.388355	0.402515	0.517082	0.482749	0.26279	0.57233		0.0546466	0	0.0274396	1	0.00695246	1
0.376		0.2197	0.185272	0.205959	0.2197	0.191778	0.205959	0.24121	0.145498	0.172235		0.737164	0	0.262364	0	0.662934	0		-0.624		0.392992	0.5236	0.311403	0.392992	0.405292	0.5236	0.484555	0.265947	0.576615		0.0519171	0	0.0264136	1	0.00673556	1
0.384		0.227167	0.193991	0.211507	0.227167	0.196828	0.211507	0.242553	0.153229	0.177414		0.704615	0	0.284726	0	0.713	0		-0.616		0.397719	0.530479	0.316718	0.397719	0.40648	0.530479	0.489056	0.270279	0.579625		0.0481137	1	0.0269502	1	0.00665223	1
0.392		0.235108	0.201593	0.214421	0.235108	0.202547	0.214421	0.247118	0.159313	0.179739		0.615348	0	0.27697	0	0.787581	0		-0.608		0.402166	0.537747	0.321457	0.402166	0.410411	0.537747	0.493792	0.27414	0.585484		0.0438827	1	0.0294427	1	0.00653053	1
0.4		0.24332	0.209266	0.220049	0.24332	0.206736	0.220049	0.249743	0.165898	0.184136		0.577088	0	0.268972	0	0.822041	0		-0.6		0.40811	0.543834	0.325348	0.40811	0.414339	0.543834	0.496329	0.277444	0.589686		0.0437705	1	0.0268563	1	0.00678725	1
0.408		0.252686	0.217201	0.225325	0.252686	0.212989	0.225325	0.253156	0.172743	0.188298		0.513596	0	0.256371	0	0.8656	0		-0.592		0.413392	0.549856	0.329376	0.413392	0.417973	0.549856	0.497885	0.280761	0.596558		0.042703	1	0.026303	1	0.00686167	1
0.416		0.261872	0.226456	0.23429	0.261872	0.218243	0.23429	0.260428	0.18106	0.195741		0.512609	0	0.258347	0	0.870247	0		-0.584		0.419356	0.555521	0.333862	0.419356	0.421604	0.555521	0.501125	0.284519	0.600582		0.0433169	1	0.0258761	1	0.00704351	1
0.424		0.270522	0.235579	0.242303	0.270522	0.224214	0.242303	0.263805	0.1893	0.201809		0.504212	0	0.27092	0	0.889706	0		-0.576		0.4242	0.560754	0.338971	0.4242	0.425474	0.560754	0.5037	0.288619	0.604488		0.0439408	1	0.0280293	1	0.00744152	1
0.432		0.279276	0.244932	0.248511	0.279276	0.230647	0.248511	0.266602	0.197475	0.206316		0.46352	0	0.280979	0	0.941083	0		-0.568		0.429973	0.567377	0.344669	0.429973	0.428492	0.567377	0.505116	0.293605	0.60998		0.0434638	1	0.0300638	1	0.00766182	1
0.44		0.288095	0.253739	0.255553	0.288095	0.235054	0.255553	0.270231	0.205381	0.212071		0.438019	0	0.279141	0	0.970285	0		-0.56		0.434753	0.573157	0.350026	0.434753	0.430402	0.573157	0.510503	0.298714	0.615137		0.0439168	1	0.0325726	1	0.00807961	1
0.448		0.296526	0.262235	0.263029	0.296526	0.241027	0.263029	0.27612	0.212892	0.218678		0.423684	0	0.283409	0	0.986926	0		-0.552		0.441871	0.57945	0.35393	0.441871	0.432764	0.57945	0.511341	0.302083	0.620411		0.0445148	1	0.0284537	1	0.00752061	1
0.456		0.304996	0.269537	0.269108	0.304996	0.245586	0.269108	0.281374	0.219672	0.223786		0.394006	0	0.263986	0	0.992964	0		-0.544		0.447321	0.585176	0.358447	0.447321	0.436162	0.585176	0.513589	0.306368	0.625038		0.0460914	1	0.027613	1	0.00750614	1
0.464		0.3143	0.277005	0.274831	0.3143	0.248759	0.274831	0.286305	0.226178	0.228746		0.34628	0	0.240241	0	0.964232	0		-0.536		0.453471	0.589945	0.363199	0.453471	0.441034	0.589945	0.517054	0.31067	0.628718		0.0490984	1	0.0270041	1	0.00775021	1
0.472		0.323062	0.284976	0.280224	0.323062	0.250175	0.280224	0.292463	0.233299	0.233052		0.305431	0	0.234745	0	0.921672	0		-0.528		0.459054	0.595679	0.367194	0.459054	0.445311	0.595679	0.523501	0.314319	0.634137		0.0496691	1	0.0257817	1	0.00765036	1
0.48		0.331764	0.293119	0.286403	0.331764	0.252511	0.286403	0.297237	0.241301	0.238121		0.280018	0	0.220167	0	0.888352	0		-0.52		0.464703	0.600881	0.373913	0.464703	0.449571	0.600881	0.529531	0.320635	0.637725		0.0504948	0	0.0277581	1	0.00785303	1
0.488		0.339085	0.299396	0.292575	0.339085	0.256563	0.292575	0.305404	0.247426	0.243312		0.263003	0	0.206674	0	0.885882	0		-0.512		0.47135	0.605585	0.379452	0.47135	0.455042	0.605585	0.534466	0.325775	0.639824		0.0534985	0	0.0260599	1	0.00780746	1
0.496		0.346293	0.30608	0.299244	0.346293	0.259453	0.299244	0.312406	0.253681	0.249151		0.258805	0	0.202676	0	0.884679	0		-0.504		0.477843	0.610318	0.384605	0.477843	0.459927	0.610318	0.539945	0.330136	0.642431		0.0558341	0	0.0243952	1	0.00770499	1
0.504		0.353907	0.313519	0.304372	0.353907	0.263651	0.304372	0.319008	0.260571	0.253174		0.233459	0	0.201023	0	0.844632	0		-0.496		0.48478	0.616398	0.390172	0.48478	0.465126	0.616398	0.544085	0.33511	0.644695		0.058405	0	0.0221058	1	0.00738237	1
0.512		0.361652	0.319828	0.310094	0.361652	0.268567	0.310094	0.327439	0.266604	0.257851		0.214508	0	0.184051	0	0.832968	0		-0.488		0.492611	0.620587	0.395541	0.492611	0.469909	0.620587	0.549247	0.340039	0.647891		0.0652811	0	0.0188644	1	0.00741859	1
0.52		0.367725	0.326818	0.316806	0.367725	0.271849	0.316806	0.337168	0.273147	0.263811		0.218095	0	0.190164	0	0.826965	0		-0.48		0.499236	0.626546	0.40217	0.499236	0.473663	0.626546	0.554848	0.346534	0.650454		0.0673992	0	0.0184795	1	0.00763967	1
0.528		0.374632	0.333238	0.323173	0.374632	0.274564	0.323173	0.345112	0.279268	0.269143		0.216133	0	0.188459	0	0.824719	0		-0.472		0.505938	0.631206	0.407547	0.505938	0.479775	0.631206	0.564738	0.351499	0.651805		0.0714486	0	0.0173848	1	0.00785632	1
0.536		0.381597	0.340366	0.32868	0.381597	0.277793	0.32868	0.354138	0.285679	0.273135		0.207337	0	0.190194	0	0.796178	0		-0.464		0.513666	0.635548	0.411449	0.513666	0.484897	0.635548	0.574761	0.354862	0.651762		0.0774774	0	0.0140422	1	0.00771796	1
0.544		0.389088	0.345968	0.333312	0.389088	0.280704	0.333312	0.364576	0.290819	0.276808		0.18328	0	0.175383	0	0.778044	0		-0.456		0.520833	0.640256	0.416699	0.520833	0.491387	0.640256	0.582052	0.35989	0.65357		0.0834502	0	0.0123364	1	0.00791682	1
0.552		0.394969	0.351955	0.339689	0.394969	0.286995	0.339689	0.373614	0.29645	0.282026		0.193448	0	0.17709	0	0.784929	0		-0.448		0.528003	0.644312	0.422198	0.528003	0.498913	0.644312	0.591639	0.365058	0.652681		0.0901636	0	0.0116276	1	0.0079294	1
0.56		0.400952	0.356321	0.346947	0.400952	0.290922	0.346947	0.379274	0.301297	0.288174		0.209359	0	0.159653	0	0.834429	0		-0.44		0.53483	0.651425	0.427604	0.53483	0.504922	0.651425	0.600123	0.370218	0.655838		0.0900905	0	0.0112883	1	0.00762047	1
0.568		0.40709	0.360495	0.353057	0.40709	0.294406	0.353057	0.388926	0.305958	0.29333		0.204195	0	0.145525	0	0.867819	0		-0.432		0.541698	0.654781	0.433738	0.541698	0.512223	0.654781	0.607104	0.375792	0.656734		0.0986387	0	0.0122526	1	0.00826342	1
0.576		0.413146	0.364451	0.358513	0.413146	0.298449	0.358513	0.398003	0.310195	0.298141		0.19577	0	0.127812	0	0.893952	0		-0.424		0.548978	0.660237	0.439178	0.548978	0.520681	0.660237	0.614691	0.381029	0.659069		0.101981	0	0.011909	1	0.00799028	1
0.584		0.417493	0.368625	0.36586	0.417493	0.304293	0.36586	0.407863	0.314336	0.304655		0.215208	0	0.12484	0	0.950696	0		-0.416		0.555679	0.664454	0.444804	0.555679	0.528042	0.664454	0.623579	0.386556	0.660226		0.105264	0	0.0120035	1	0.00807605	1
0.592		0.423292	0.372699	0.371742	0.423292	0.310802	0.371742	0.416225	0.318597	0.310062		0.212683	0	0.107952	0	0.982908	0		-0.408		0.563905	0.667857	0.450183	0.563905	0.534118	0.667857	0.631482	0.392118	0.661898		0.119666	0	0.0115006	1	0.00888724	1
0.6		0.429506	0.377263	0.377175	0.429506	0.316733	0.377175	0.425452	0.323322	0.315453		0.20597	0	0.106442	0	0.998426	0		-0.4		0.571098	0.674082	0.456992	0.571098	0.539419	0.674082	0.639853	0.398786	0.662824		0.122757	0	0.0125898	1	0.00909886	1
0.608		0.434381	0.381004	0.382093	0.434381	0.320582	0.382093	0.435811	0.327254	0.320059		0.200306	0	0.101594	0	0.980578	0		-0.392		0.578553	0.678979	0.462457	0.578553	0.545651	0.678979	0.645108	0.404221	0.667414		0.135039	0	0.0120374	1	0.00995047	1
0.616		0.439032	0.384731	0.388239	0.439032	0.326646	0.388239	0.44191	0.331638	0.326164		0.211864	0	0.0982658	0	0.936894	0		-0.384		0.584967	0.683545	0.468674	0.584967	0.551034	0.683545	0.654456	0.410177	0.674329		0.138662	0	0.013645	1	0.0104232	1
0.624		0.444093	0.387507	0.393286	0.444093	0.331946	0.393286	0.448729	0.334838	0.331255		0.209787	0	0.0800903	0	0.895918	0		-0.376		0.592392	0.689851	0.474673	0.592392	0.55426	0.689851	0.666183	0.415851	0.677463		0.144436	0	0.0140852	1	0.010717	1
0.632		0.448352	0.390891	0.399698	0.448352	0.337733	0.399698	0.454547	0.33827	0.337315		0.226708	0	0.0736303	0	0.841211	0		-0.368		0.597708	0.694272	0.481558	0.597708	0.559005	0.694272	0.676742	0.422299	0.682715		0.147473	0	0.0157354	1	0.0116557	1
0.64		0.452866	0.395337	0.406096	0.452866	0.346327	0.406096	0.461843	0.342718	0.34375		0.241506	0	0.066799	0	0.806489	0		-0.36		0.604345	0.700123	0.488291	0.604345	0.564142	0.700123	0.686485	0.428533	0.690224		0.150737	0	0.0171597	1	0.0117372	1
0.648		0.458196	0.399089	0.411099	0.458196	0.352841	0.411099	0.465527	0.346633	0.348088		0.232564	0	0.0563342	0	0.783654	0		-0.352		0.610786	0.705647	0.494087	0.610786	0.571157	0.705647	0.698092	0.43415	0.697594		0.151662	0	0.017647	1	0.011784	1
0.656		0.462784	0.402286	0.415837	0.462784	0.360301	0.415837	0.470083	0.350209	0.353118		0.235661	0	0.0516253	0	0.756513	0		-0.344		0.616434	0.71147	0.49986	0.616434	0.578464	0.71147	0.707216	0.439965	0.704347		0.149702	0	0.018515	1	0.0117977	1
0.664		0.468059	0.406312	0.422469	0.468059	0.366449	0.422469	0.473922	0.3543	0.359406		0.244683	0	0.045429	1	0.710018	0		-0.336		0.622042	0.717271	0.505752	0.622042	0.583982	0.717271	0.71635	0.445135	0.710055		0.145656	0	0.0205108	1	0.0116875	1
0.672		0.47352	0.410495	0.428212	0.47352	0.376012	0.428212	0.476224	0.358663	0.365384		0.250111	0	0.0402651	1	0.683928	0		-0.328		0.628306	0.721747	0.511412	0.628306	0.590263	0.721747	0.724361	0.450157	0.716661		0.153729	0	0.0221088	1	0.0126195	1
0.68		0.477632	0.414385	0.434422	0.477632	0.38499	0.434422	0.476309	0.362801	0.37112		0.269522	0	0.0405917	1	0.642079	0		-0.32		0.632391	0.727995	0.51563	0.632391	0.595279	0.727995	0.729807	0.453855	0.724177		0.148333	0	0.0229797	1	0.0121079	1
0.688		0.481739	0.418325	0.437952	0.481739	0.39406	0.437952	0.479803	0.366827	0.374968		0.27535	0	0.0413557	1	0.650374	0		-0.312		0.637214	0.733837	0.520376	0.637214	0.601716	0.733837	0.736515	0.458192	0.730639		0.139801	0	0.0240338	1	0.0115325	1
0.696		0.487664	0.423404	0.44147	0.487664	0.403802	0.44147	0.480116	0.371668	0.378943		0.252402	0	0.0375148	1	0.677438	0		-0.304		0.643674	0.74071	0.525636	0.643674	0.60848	0.74071	0.74352	0.463158	0.738374		0.138215	0	0.0246353	1	0.0107732	1
0.704		0.492278	0.426555	0.445331	0.492278	0.413312	0.445331	0.482893	0.374991	0.382647		0.245316	0	0.0347518	1	0.666599	0		-0.296		0.649137	0.747537	0.530443	0.649137	0.614499	0.747537	0.75038	0.467241	0.744229		0.134929	0	0.0256316	1	0.0107471	1
0.712		0.498502	0.430882	0.44891	0.498502	0.4245	0.44891	0.48771	0.379197	0.385859		0.220199	0	0.0322878	1	0.679255	0		-0.288		0.655362	0.754571	0.534186	0.655362	0.622013	0.754571	0.754003	0.470765	0.752288		0.130005	0	0.0243218	1	0.00964408	1
0.72		0.50446	0.433864	0.454412	0.50446	0.434487	0.454412	0.490289	0.382836	0.391076		0.220863	0	0.0301383	1	0.640462	0		-0.28		0.661172	0.758826	0.538321	0.661172	0.629248	0.758826	0.755345	0.474361	0.759553		0.135967	0	0.0232886	1	0.00934227	1
0.728		0.510053	0.436929	0.460725	0.510053	0.444794	0.460725	0.492389	0.386022	0.397498		0.235011	0	0.0248745	1	0.592224	0		-0.272		0.665584	0.764888	0.543465	0.665584	0.636232	0.764888	0.759464	0.479408	0.768863		0.129924	0	0.0269929	1	0.00909727	1
0.736		0.514782	0.440366	0.464456	0.514782	0.45308	0.464456	0.493705	0.389488	0.401257		0.224896	0	0.0213273	1	0.589906	0		-0.264		0.67038	0.772707	0.548296	0.67038	0.64158	0.772707	0.766568	0.484007	0.775716		0.121577	0	0.0287169	1	0.00832497	1
0.744		0.51916	0.44224	0.467151	0.51916	0.462053	0.467151	0.49201	0.391563	0.404001		0.207846	0	0.017214	1	0.580551	0		-0.256		0.676062	0.77897	0.553766	0.676062	0.646372	0.77897	0.772568	0.489229	0.783617		0.124021	0	0.0318501	1	0.00823221	1
0.752		0.526443	0.444821	0.470233	0.526443	0.470378	0.470233	0.492498	0.394338	0.407338		0.174462	0	0.0122994	1	0.574223	0		-0.248		0.68124	0.785875	0.558334	0.68124	0.652836	0.785875	0.776548	0.493933	0.791365		0.120656	0	0.0331277	1	0.00758906	1
0.76		0.533026	0.445956	0.474894	0.533026	0.476832	0.474894	0.494569	0.395922	0.412341		0.163649	0	0.0077192	1	0.525711	0		-0.24		0.686383	0.792587	0.562846	0.686383	0.659263	0.792587	0.78432	0.498232	0.799395		0.117471	0	0.0332109	1	0.0070439	1
0.768		0.54009	0.44825	0.477427	0.54009	0.486205	0.477427	0.496821	0.398655	0.415151		0.134291	0	0.00593218	1	0.520693	0		-0.232		0.691903	0.799971	0.566799	0.691903	0.666962	0.799971	0.791298	0.502046	0.807693		0.112142	0	0.0321026	1	0.00609771	1
0.776		0.546117	0.449944	0.479701	0.546117	0.493011	0.479701	0.500872	0.400714	0.417753		0.115589	0	0.00485241	1	0.514475	0		-0.224		0.697007	0.806694	0.571765	0.697007	0.675795	0.806694	0.799174	0.507097	0.815001		0.106903	0	0.0337583	1	0.00576153	1
0.784		0.55235	0.452507	0.482539	0.55235	0.499209	0.482539	0.503335	0.403578	0.420809		0.098226	0	0.00415671	1	0.514902	0		-0.216		0.702836	0.81485	0.577053	0.702836	0.685053	0.81485	0.807309	0.512184	0.822128		0.101533	0	0.0343189	1	0.0051743	1
0.792		0.557992	0.45518	0.484745	0.557992	0.507593	0.484745	0.504441	0.40688	0.422859		0.0826914	0	0.00425557	1	0.527743	0		-0.208		0.707845	0.822342	0.581498	0.707845	0.69281	0.822342	0.816994	0.51645	0.832402		0.0946665	0	0.0345454	1	0.00458619	1
0.8		0.564839	0.456788	0.488249	0.564839	0.514884	0.488249	0.50644	0.409335	0.426251		0.0709322	0	0.00305588	1	0.505865	0		-0.2		0.713793	0.830331	0.587898	0.713793	0.70002	0.830331	0.821373	0.522392	0.841477		0.0900244	0	0.036966	1	0.00428511	1
0.808		0.570839	0.459109	0.490284	0.570839	0.522313	0.490284	0.509864	0.412132	0.428027		0.057265	0	0.00287036	1	0.513943	0		-0.192		0.720931	0.839311	0.59277	0.720931	0.7086	0.839311	0.824527	0.526943	0.850767		0.085247	0	0.0342338	1	0.00361601	1
0.816		0.577497	0.462879	0.494065	0.577497	0.52771	0.494065	0.513264	0.416257	0.43168		0.0515052	0	0.00265924	1	0.518597	0		-0.184		0.728041	0.847648	0.597857	0.728041	0.71693	0.847648	0.829638	0.531532	0.85867		0.0840507	0	0.0313274	1	0.00328679	1
0.824		0.583901	0.466001	0.496375	0.583901	0.53587	0.496375	0.515963	0.420081	0.43393		0.0391872	1	0.00263988	1	0.528164	0		-0.176		0.735485	0.856555	0.602878	0.735485	0.726166	0.856555	0.835124	0.535978	0.868017		0.0853352	0	0.0292987	1	0.00309307	1
0.832		0.591122	0.469157	0.498967	0.591122	0.542523	0.498967	0.516709	0.423784	0.436195		0.0302233	1	0.00221893	1	0.538531	0		-0.168		0.743802	0.866254	0.608599	0.743802	0.73485	0.866254	0.843916	0.541194	0.876713		0.0859637	0	0.0283874	1	0.00297733	1
0.84		0.597896	0.473014	0.503818	0.597896	0.547712	0.503818	0.516211	0.427742	0.44044		0.0281188	1	0.00213025	1	0.530739	0		-0.16		0.751571	0.87604	0.614563	0.751571	0.742911	0.87604	0.851369	0.546458	0.883642		0.0827656	0	0.0277153	1	0.00278773	1
0.848		0.60464	0.475236	0.505324	0.60464	0.553098	0.505324	0.513106	0.430449	0.441259		0.0203288	1	0.00183902	1	0.54684	0		-0.152		0.760161	0.88438	0.61926	0.760161	0.754027	0.88438	0.858633	0.550773	0.889356		0.0832155	0	0.0248927	1	0.00250855	1
0.856		0.611515	0.477909	0.508739	0.611515	0.558646	0.508739	0.514366	0.433644	0.443918		0.0176725	1	0.00155734	1	0.540685	0		-0.144		0.769366	0.893928	0.624572	0.769366	0.763073	0.893928	0.860775	0.555615	0.897179		0.0852501	0	0.0219373	1	0.00238726	1
0.864		0.617623	0.479408	0.511973	0.617623	0.564874	0.511973	0.514922	0.435836	0.446747		0.0155268	1	0.00126546	1	0.526124	0		-0.136		0.776823	0.9026	0.631096	0.776823	0.774417	0.9026	0.864647	0.561803	0.901844		0.0861381	0	0.0230954	1	0.00244529	1
0.872		0.622618	0.480956	0.516475	0.622618	0.571789	0.516475	0.515549	0.438355	0.45072		0.0166644	1	0.00125637	1	0.500874	0		-0.128		0.784881	0.911825	0.638189	0.784881	0.783739	0.911825	0.870127	0.568157	0.909985		0.0874159	0	0.0233292	1	0.00244004	1
0.88		0.628933	0.481226	0.521661	0.628933	0.57577	0.521661	0.5178	0.439633	0.455177		0.0168214	1	0.000986306	1	0.453096	0		-0.12		0.79376	0.920158	0.644023	0.79376	0.793465	0.920158	0.875335	0.573381	0.917321		0.0896698	0	0.0213684	1	0.00241602	1
0.888		0.635318	0.4832	0.524551	0.635318	0.581093	0.524551	0.518945	0.441768	0.457758		0.0151245	1	0.000763601	1	0.455856	0		-0.112		0.80306	0.928977	0.650228	0.80306	0.803388	0.928977	0.879311	0.578163	0.92259		0.0929758	0	0.0200302	1	0.0023912	1
0.896		0.641836	0.485209	0.528382	0.641836	0.588007	0.528382	0.51914	0.444062	0.460972		0.0143954	1	0.000638952	1	0.446654	0		-0.104		0.811796	0.939365	0.656198	0.811796	0.811614	0.939365	0.884512	0.583554	0.927747		0.091496	0	0.0185386	1	0.00221846	1
0.904		0.648071	0.48805	0.531807	0.648071	0.593291	0.531807	0.518468	0.447212	0.464303		0.0136671	1	0.000566128	1	0.446371	0		-0.096		0.820426	0.947678	0.661624	0.820426	0.819374	0.947678	0.890262	0.588012	0.93336		0.0933316	0	0.0166012	1	0.00214102	1
0.912		0.654895	0.490865	0.533766	0.654895	0.598424	0.533766	0.517589	0.450236	0.466267		0.0115646	1	0.00052732	1	0.460097	0		-0.088		0.830055	0.957691	0.668323	0.830055	0.826129	0.957691	0.894166	0.59337	0.940121		0.0940188	0	0.0153737	1	0.00195111	1
0.92		0.66141	0.493725	0.536417	0.66141	0.603679	0.536417	0.518312	0.453146	0.468692		0.0106819	1	0.000443832	1	0.468731	0		-0.08		0.839116	0.968224	0.675049	0.839116	0.834452	0.968224	0.898604	0.598782	0.944906		0.0901052	0	0.014155	1	0.00168282	1
0.928		0.667326	0.497185	0.540023	0.667326	0.606953	0.540023	0.518223	0.456834	0.471949		0.0100101	1	0.000468983	1	0.472871	0		-0.072		0.848746	0.97671	0.681147	0.848746	0.841218	0.97671	0.904319	0.603735	0.951047		0.0943669	0	0.0131684	1	0.00163688	1
0.936		0.67322	0.499708	0.544886	0.67322	0.613045	0.544886	0.518028	0.459641	0.476827		0.0106471	1	0.000416061	1	0.453147	0		-0.064		0.859035	0.986372	0.68712	0.859035	0.847954	0.986372	0.913178	0.608465	0.956812		0.0946459	0	0.0113867	1	0.00141145	1
0.944		0.679656	0.503646	0.549017	0.679656	0.618442	0.549017	0.520066	0.463282	0.481173		0.00999569	1	0.000382155	1	0.455463	0		-0.056		0.868916	0.994943	0.694035	0.868916	0.855278	0.994943	0.920936	0.613807	0.960621		0.100983	0	0.00997248	1	0.00135476	1
0.952		0.685095	0.507828	0.554429	0.685095	0.624602	0.554429	0.520016	0.46754	0.486076		0.0106128	1	0.000374721	1	0.447909	0		-0.048		0.879049	1.00423	0.70123	0.879049	0.863739	1.00423	0.925994	0.619213	0.964874		0.104399	0	0.00858296	1	0.00121712	1
0.96		0.691984	0.51236	0.559785	0.691984	0.631421	0.559785	0.519061	0.472291	0.490721		0.011195	1	0.000347592	1	0.442929	0		-0.04		0.888451	1.01413	0.706504	0.888451	0.870656	1.01413	0.929699	0.623156	0.967248		0.103161	0	0.00734917	1	0.000982441	1
0.968		0.6987	0.51625	0.564504	0.6987	0.636938	0.564504	0.518482	0.475963	0.495069		0.0108934	1	0.000317538	1	0.4373	0		-0.032		0.897468	1.02339	0.713119	0.897468	0.877434	1.02339	0.933382	0.627987	0.968278		0.103128	0	0.00682889	1	0.000917534	1
0.976		0.705476	0.521019	0.569647	0.705476	0.644894	0.569647	0.519975	0.480613	0.499943		0.0107959	1	0.000298733	1	0.435988	0		-0.024		0.906001	1.03272	0.718194	0.906001	0.884339	1.03272	0.937761	0.63158	0.96799		0.101666	0	0.00585465	1	0.000768892	1
0.984		0.712977	0.526157	0.574744	0.712977	0.651127	0.574744	0.52051	0.485237	0.504672		0.00967504	1	0.000285829	1	0.43846	0		-0.016		0.915039	1.04199	0.724048	0.915039	0.889944	1.04199	0.943119	0.635268	0.971106		0.101812	0	0.00537875	1	0.000669834	1
0.992		0.719946	0.530429	0.579344	0.719946	0.658757	0.579344	0.523019	0.489687	0.508964		0.00933669	1	0.000242914	1	0.44011	0		-0.008		0.923103	1.05197	0.729832	0.923103	0.898327	1.05197	0.948126	0.63971	0.973282		0.100037	0	0.00481887	1	0.00057696	1
1		0.726684	0.534555	0.582455	0.726684	0.665168	0.582455	0.527442	0.493706	0.511883		0.00827883	1	0.000241104	1	0.451245	0		0		0.931827	1.06115	0.736197	0.931827	0.903942	1.06115	0.953215	0.644111	0.973651		0.0982378	0	0.00432468	1	0.00050293	1
1.008		0.733851	0.539653	0.587315	0.733851	0.672343	0.587315	0.532923	0.498454	0.516745		0.00827143	1	0.000217358	1	0.456072	0		0.008		0.940985	1.06999	0.743307	0.940985	0.911331	1.06999	0.959846	0.649674	0.973633		0.0986376	0	0.00388479	1	0.00042915	1
1.016		0.740819	0.543887	0.594004	0.740819	0.678324	0.594004	0.535917	0.502601	0.522714		0.00930597	1	0.000198756	1	0.436033	0		0.016		0.950061	1.07869	0.749706	0.950061	0.916876	1.07869	0.962857	0.654488	0.974201		0.101421	0	0.0035213	1	0.000373444	1
1.024		0.746619	0.548817	0.600539	0.746619	0.684505	0.600539	0.541013	0.507464	0.5287		0.00987866	1	0.000206291	1	0.42289	0		0.024		0.957639	1.08637	0.755534	0.957639	0.923704	1.08637	0.96786	0.658705	0.975081		0.102386	0	0.00319136	1	0.000328295	1
1.032		0.755177	0.554838	0.607943	0.755177	0.691504	0.607943	0.54363	0.513624	0.536109		0.0102638	1	0.00019141	1	0.412801	0		0.032		0.966259	1.09592	0.761268	0.966259	0.931245	1.09592	0.973642	0.663264	0.973937		0.100638	0	0.00272491	1	0.000255734	1
1.04		0.763244	0.560099	0.614406	0.763244	0.69665	0.614406	0.547142	0.518484	0.542845		0.0103576	1	0.000166939	1	0.403268	0		0.04		0.973497	1.10409	0.767778	0.973497	0.937793	1.10409	0.982085	0.668297	0.973137		0.0987366	0	0.00258139	1	0.00021934	1
1.048		0.769966	0.565832	0.620425	0.769966	0.704137	0.620425	0.550129	0.523828	0.548496		0.0107912	1	0.000173953	1	0.401988	0		0.048		0.980856	1.1143	0.773944	0.980856	0.943824	1.1143	0.991352	0.673143	0.973053		0.0920558	0	0.00233814	1	0.000174816	1
1.056		0.778222	0.572695	0.626447	0.778222	0.71135	0.626447	0.554146	0.53037	0.554441		0.00966616	1	0.000170135	1	0.408258	0		0.056		0.989377	1.12196	0.779594	0.989377	0.949863	1.12196	1.00073	0.677415	0.971965		0.0940257	0	0.00196229	1	0.00014097	1
1.064		0.785925	0.578977	0.633786	0.785925	0.717059	0.633786	0.558087	0.536234	0.561379		0.0104101	1	0.000190683	1	0.401164	0		0.064		0.995988	1.12889	0.78418	0.995988	0.954685	1.12889	1.00857	0.680793	0.971568		0.0937349	0	0.0017227	1	0.00011781	1
1.072		0.794067	0.586069	0.641429	0.794067	0.723219	0.641429	0.564027	0.54297	0.569133		0.0106648	1	0.000214701	1	0.395207	0		0.072		1.00293	1.13723	0.789004	1.00293	0.962973	1.13723	1.01647	0.684125	0.97138		0.0891086	0	0.00139888	1	9.14185e-05	1
1.08		0.800468	0.593544	0.649608	0.800468	0.727689	0.649608	0.572485	0.549745	0.576978		0.0112244	1	0.000246489	1	0.388852	0		0.08		1.00946	1.14687	0.793602	1.00946	0.969681	1.14687	1.02838	0.687365	0.971952		0.0815997	0	0.00117457	1	6.87768e-05	1
1.088		0.80846	0.601412	0.656121	0.80846	0.734266	0.656121	0.575623	0.556777	0.583036		0.010941	1	0.000301195	1	0.401625	0		0.088		1.01582	1.15583	0.797354	1.01582	0.973822	1.15583	1.03911	0.6902	0.972465		0.0754857	0	0.000959918	1	5.13919e-05	1
1.096		0.81555	0.609241	0.664557	0.81555	0.739203	0.664557	0.582531	0.563941	0.591095		0.0121936	1	0.0003531	1	0.398153	0		0.096		1.02236	1.16282	0.800977	1.02236	0.980988	1.16282	1.04661	0.692491	0.972439		0.07349	0	0.000785693	1	4.23137e-05	1
1.104		0.82208	0.617921	0.671675	0.82208	0.74402	0.671675	0.588994	0.572241	0.597167		0.0127051	1	0.00046214	1	0.416109	0		0.104		1.02941	1.17102	0.804371	1.02941	0.986951	1.17102	1.05602	0.694687	0.972747		0.0703429	0	0.00062137	1	3.26538e-05	1
1.112		0.82947	0.626271	0.679341	0.82947	0.749798	0.679341	0.593886	0.580388	0.603974		0.012927	1	0.000598639	1	0.425625	0		0.112		1.03555	1.17788	0.807977	1.03555	0.993105	1.17788	1.06498	0.697006	0.974396		0.0682046	0	0.000506479	1	2.80324e-05	1
1.12		0.835765	0.635499	0.686685	0.835765	0.755245	0.686685	0.600707	0.589209	0.610399		0.0136041	1	0.000799301	1	0.442341	0		0.12		1.04319	1.18636	0.811816	1.04319	0.999435	1.18636	1.07116	0.699314	0.973389		0.0667622	0	0.000396489	1	2.20904e-05	1
1.128		0.841231	0.644039	0.693409	0.841231	0.759701	0.693409	0.609832	0.597218	0.616357		0.0144298	1	0.000999631	1	0.458589	0		0.128		1.05104	1.19388	0.815937	1.05104	1.00768	1.19388	1.07954	0.702203	0.973601		0.0676288	0	0.000295171	1	1.93827e-05	1
1.136		0.848051	0.651415	0.700256	0.848051	0.765112	0.700256	0.617211	0.604059	0.622521		0.0139443	1	0.00106373	1	0.464187	0		0.136		1.05795	1.20023	0.819026	1.05795	1.01667	1.20023	1.08773	0.70374	0.973804		0.0691439	0	0.00022309	1	1.59568e-05	1
1.144		0.85508	0.659185	0.706109	0.85508	0.772153	0.706109	0.623922	0.610892	0.627649		0.0127332	1	0.00125265	1	0.482225	0		0.144		1.06629	1.20615	0.82265	1.06629	1.02494	1.20615	1.09747	0.706153	0.976484		0.0728672	0	0.000176582	1	1.3992e-05	1
1.152		0.861978	0.666354	0.713625	0.861978	0.776671	0.713625	0.631475	0.617047	0.634071		0.013504	1	0.00130548	1	0.481134	0		0.152		1.07349	1.21142	0.825814	1.07349	1.03348	1.21142	1.10682	0.708361	0.976527		0.0749597	0	0.000152519	1	1.20928e-05	1
1.16		0.867834	0.672654	0.722172	0.867834	0.782531	0.722172	0.637698	0.622459	0.641329		0.0147724	1	0.00139275	1	0.462118	0		0.16		1.07996	1.21556	0.828955	1.07996	1.04125	1.21556	1.1125	0.710539	0.975423		0.0786617	0	0.000122075	1	1.14888e-05	1
1.168		0.872848	0.678774	0.728995	0.872848	0.788074	0.728995	0.644449	0.627762	0.647204		0.0159068	1	0.00152857	1	0.45783	0		0.168		1.08542	1.22088	0.831947	1.08542	1.04788	1.22088	1.11964	0.712587	0.976261		0.0802947	0	0.000112005	1	1.12041e-05	1
1.176		0.879645	0.684536	0.736814	0.879645	0.794625	0.736814	0.652791	0.633013	0.653834		0.0168532	1	0.00156497	1	0.442999	0		0.176		1.09078	1.22718	0.834339	1.09078	1.05386	1.22718	1.12634	0.714078	0.97953		0.0779501	0	9.65425e-05	1	9.77913e-06	1
1.184		0.886445	0.690012	0.745635	0.886445	0.801872	0.745635	0.658683	0.637172	0.661149		0.0181343	1	0.00147386	1	0.421082	0		0.184		1.09469	1.23237	0.836512	1.09469	1.05949	1.23237	1.13354	0.714857	0.98014		0.0738628	0	8.9923e-05	1	8.56256e-06	1
1.192		0.89337	0.695147	0.754391	0.89337	0.810125	0.754391	0.665203	0.641499	0.668674		0.019205	1	0.00145312	1	0.395334	0		0.192		1.09918	1.23769	0.837808	1.09918	1.06387	1.23769	1.14299	0.714705	0.98222		0.0713333	0	7.7643e-05	1	7.18989e-06	1
1.2		0.900518	0.699392	0.76179	0.900518	0.817187	0.76179	0.670618	0.644658	0.674697		0.0179143	1	0.00131323	1	0.371961	0		0.2		1.10452	1.2434	0.83865	1.10452	1.06893	1.2434	1.15132	0.714122	0.983514		0.0692477	0	6.31659e-05	1	5.45257e-06	1
1.208		0.907476	0.704314	0.769349	0.907476	0.823581	0.769349	0.67444	0.648574	0.680899		0.0185363	1	0.00124065	1	0.357581	0		0.208		1.10984	1.24967	0.83961	1.10984	1.07308	1.24967	1.1572	0.713488	0.984912		0.0663349	0	4.75743e-05	1	5.00028e-06	1
1.216		0.914593	0.709389	0.776887	0.914593	0.830552	0.776887	0.679932	0.652787	0.687618		0.0183376	1	0.00114809	1	0.342446	0		0.216		1.11402	1.25416	0.840687	1.11402	1.077	1.25416	1.16656	0.71393	0.984008		0.0634424	0	3.94878e-05	1	4.10202e-06	1
1.224		0.921484	0.714841	0.785588	0.921484	0.836507	0.785588	0.686713	0.657197	0.694903		0.0198486	1	0.00120796	1	0.325384	0		0.224		1.11945	1.25842	0.84186	1.11945	1.08015	1.25842	1.17159	0.713786	0.98301		0.0625642	0	2.94843e-05	1	3.46549e-06	1
1.232		0.928434	0.719983	0.793605	0.928434	0.84362	0.793605	0.694966	0.661305	0.701595		0.0207942	1	0.00118381	1	0.311957	0		0.232		1.12448	1.26472	0.84211	1.12448	1.08262	1.26472	1.17721	0.713244	0.981337		0.0578614	0	1.99503e-05	1	2.57151e-06	1
1.24		0.934926	0.724189	0.801886	0.934926	0.851513	0.801886	0.703102	0.664814	0.708501		0.0221935	1	0.00109918	1	0.291895	0		0.24		1.12798	1.26861	0.842159	1.12798	1.0868	1.26861	1.1846	0.712612	0.978405		0.0558331	0	1.47374e-05	1	2.21085e-06	1
1.248		0.940929	0.727652	0.81114	0.940929	0.858918	0.81114	0.710835	0.667456	0.716509		0.0246906	1	0.000976712	1	0.262057	0		0.248		1.13216	1.27195	0.841571	1.13216	1.08892	1.27195	1.18898	0.711305	0.977517		0.0557975	0	9.61419e-06	1	1.90229e-06	1
1.256		0.947166	0.731368	0.819286	0.947166	0.866609	0.819286	0.718947	0.669938	0.723391		0.0277803	1	0.00080333	1	0.242552	0		0.256		1.13658	1.27575	0.841413	1.13658	1.09078	1.27575	1.1938	0.710418	0.973941		0.0531883	0	6.1171e-06	1	1.63891e-06	1
1.264		0.953179	0.734187	0.827893	0.953179	0.87274	0.827893	0.721908	0.67171	0.730072		0.0312765	1	0.00068872	1	0.21902	0		0.264		1.14092	1.27911	0.843252	1.14092	1.0933	1.27911	1.19914	0.710986	0.969529		0.051941	0	4.53051e-06	1	1.38181e-06	1
1.272		0.959882	0.737201	0.837181	0.959882	0.878127	0.837181	0.728416	0.673546	0.737165		0.0360123	1	0.000571571	1	0.194043	0		0.272		1.1437	1.28323	0.843424	1.1437	1.09534	1.28323	1.20377	0.710029	0.966521		0.0478046	1	3.43538e-06	1	1.18233e-06	1
1.28		0.967123	0.740471	0.844688	0.967123	0.884417	0.844688	0.736914	0.675506	0.742713		0.0355103	1	0.000495846	1	0.18015	0		0.28		1.14555	1.28598	0.842891	1.14555	1.09566	1.28598	1.20763	0.708505	0.963734		0.0439266	1	2.56315e-06	1	9.20688e-07	1
1.288		0.972783	0.743191	0.852471	0.972783	0.888743	0.852471	0.746063	0.676855	0.748824		0.0397048	1	0.000411644	1	0.162967	0		0.288		1.14797	1.28915	0.842679	1.14797	1.09761	1.28915	1.21204	0.707081	0.960418		0.0411834	1	1.94805e-06	1	8.14487e-07	1
1.296		0.977727	0.746061	0.860815	0.977727	0.893804	0.860815	0.753013	0.678935	0.755195		0.0486437	1	0.000342181	1	0.149668	0		0.296		1.1498	1.2928	0.840278	1.1498	1.09906	1.2928	1.2168	0.704112	0.959557		0.0381503	1	1.48329e-06	1	6.71017e-07	1
1.304		0.983131	0.748181	0.867697	0.983131	0.896443	0.867697	0.760172	0.680154	0.761022		0.0521779	0	0.000300539	1	0.136204	0		0.304		1.15145	1.29599	0.83921	1.15145	1.1011	1.29599	1.22097	0.702237	0.958628		0.0352095	1	1.21522e-06	1	5.6804e-07	1
1.312		0.988245	0.748502	0.876537	0.988245	0.901005	0.876537	0.770593	0.679364	0.767912		0.0621308	0	0.000226893	1	0.113828	0		0.312		1.15467	1.29783	0.838787	1.15467	1.102	1.29783	1.22702	0.701269	0.95496		0.0365311	1	1.01717e-06	1	5.66246e-07	1
1.32		0.993115	0.750403	0.883571	0.993115	0.904943	0.883571	0.781815	0.68005	0.773234		0.0706757	0	0.00018542	1	0.103668	0		0.32		1.15611	1.3004	0.837015	1.15611	1.1017	1.3004	1.23283	0.699062	0.952442		0.0332736	1	8.16879e-07	1	4.28818e-07	1
1.328		0.997891	0.752716	0.892151	0.997891	0.90924	0.892151	0.791797	0.6813	0.780008		0.0847919	0	0.000159106	1	0.0911069	0		0.328		1.15655	1.30343	0.834825	1.15655	1.10141	1.30343	1.23555	0.697085	0.948799		0.030226	1	6.5525e-07	1	3.26114e-07	1
1.336		1.00203	0.754056	0.899884	1.00203	0.913381	0.899884	0.800674	0.681638	0.786104		0.0999524	0	0.000130767	1	0.0783782	0		0.336		1.15589	1.30586	0.832614	1.15589	1.10053	1.30586	1.23695	0.694742	0.946817		0.0266326	1	6.0093e-07	1	2.87256e-07	1
1.344		1.00738	0.755506	0.908134	1.00738	0.917951	0.908134	0.810866	0.681887	0.793288		0.114316	0	0.000101028	1	0.0667701	0		0.344		1.15619	1.30604	0.830577	1.15619	1.102	1.30604	1.24066	0.692606	0.943587		0.0260425	1	5.60509e-07	1	2.52608e-07	1
1.352		1.01335	0.757267	0.916449	1.01335	0.922199	0.916449	0.821437	0.682298	0.800265		0.128777	0	8.53243e-05	1	0.0569832	0		0.352		1.15591	1.30659	0.827767	1.15591	1.10322	1.30659	1.24272	0.689746	0.93943		0.0250917	1	5.72927e-07	1	2.16839e-07	1
1.36		1.01739	0.75843	0.924146	1.01739	0.926128	0.924146	0.831517	0.681693	0.80642		0.14633	0	7.82579e-05	1	0.0479593	1		0.36		1.15369	1.30503	0.825183	1.15369	1.10244	1.30503	1.24442	0.687482	0.939783		0.0237147	1	6.22821e-07	1	2.00648e-07	1
1.368		1.02047	0.758188	0.931495	1.02047	0.930866	0.931495	0.841428	0.680142	0.812332		0.170582	0	7.24321e-05	1	0.0392516	1		0.368		1.15184	1.30414	0.821364	1.15184	1.1027	1.30414	1.24484	0.683967	0.939012		0.0237029	1	6.36325e-07	1	1.88696e-07	1
1.376		1.02552	0.759038	0.940309	1.02552	0.934812	0.940309	0.852465	0.679427	0.819833		0.195026	0	6.33362e-05	1	0.0317947	1		0.376		1.15015	1.30134	0.817332	1.15015	1.10034	1.30134	1.24598	0.680351	0.938222		0.0247181	1	6.66084e-07	1	1.76216e-07	1
1.384		1.02856	0.758843	0.948811	1.02856	0.938691	0.948811	0.8631	0.677684	0.826422		0.231588	0	6.45425e-05	1	0.0254225	1		0.384		1.14632	1.30029	0.812842	1.14632	1.09871	1.30029	1.24766	0.676495	0.939569		0.0224017	1	7.67504e-07	1	1.78154e-07	1
1.392		1.03185	0.759629	0.95702	1.03185	0.940784	0.95702	0.874504	0.677134	0.833404		0.266949	0	5.86857e-05	1	0.0206234	1		0.392		1.14382	1.29802	0.808188	1.14382	1.09774	1.29802	1.24747	0.672684	0.941305		0.0226265	1	7.78432e-07	1	1.87368e-07	1
1.4		1.03562	0.761468	0.964957	1.03562	0.943153	0.964957	0.884248	0.677168	0.839249		0.300956	0	5.92901e-05	1	0.0178359	1		0.4		1.1393	1.29436	0.803201	1.1393	1.09479	1.29436	1.24801	0.668601	0.942973		0.022886	1	8.59281e-07	1	2.04264e-07	1
1.408		1.03927	0.762002	0.97195	1.03927	0.945649	0.97195	0.891791	0.676043	0.844374		0.330826	0	5.71355e-05	1	0.0147979	1		0.408		1.13642	1.29006	0.799878	1.13642	1.09102	1.29006	1.24621	0.665757	0.943732		0.0242993	1	1.0182e-06	1	2.32983e-07	1
1.416		1.04068	0.763481	0.981547	1.04068	0.946821	0.981547	0.903657	0.676799	0.851886		0.402959	0	6.64282e-05	1	0.0121255	1		0.416		1.13373	1.28431	0.795511	1.13373	1.09054	1.28431	1.24292	0.662461	0.946943		0.0277232	1	1.19496e-06	1	3.01046e-07	1
1.424		1.04214	0.763456	0.989145	1.04214	0.947798	0.989145	0.915196	0.675495	0.857732		0.460985	0	6.91618e-05	1	0.0101509	1		0.424		1.13034	1.2803	0.791007	1.13034	1.08916	1.2803	1.24308	0.658894	0.950474		0.030238	1	1.34315e-06	1	3.6559e-07	1
1.432		1.04486	0.762912	0.995202	1.04486	0.947646	0.995202	0.925375	0.673934	0.862571		0.49712	0	6.30183e-05	1	0.00845227	1		0.432		1.12649	1.27491	0.787333	1.12649	1.08631	1.27491	1.2412	0.655857	0.953462		0.0333771	1	1.49623e-06	1	4.4269e-07	1
1.44		1.04632	0.762086	1.00073	1.04632	0.948636	1.00073	0.937774	0.671355	0.866622		0.54113	0	5.62297e-05	1	0.00690723	1		0.44		1.12289	1.26909	0.783516	1.12289	1.08282	1.26909	1.24063	0.652584	0.957534		0.0373135	1	1.69049e-06	1	5.04482e-07	1
1.448		1.04792	0.761497	1.00641	1.04792	0.949788	1.00641	0.948989	0.669201	0.870951		0.584002	0	5.21609e-05	1	0.00582443	1		0.448		1.11816	1.26241	0.780308	1.11816	1.08105	1.26241	1.23825	0.650387	0.96113		0.0412927	1	1.89578e-06	1	6.54355e-07	1
1.456		1.04942	0.760543	1.01195	1.04942	0.950759	1.01195	0.956554	0.667096	0.875167		0.626891	0	5.00184e-05	1	0.005018	1		0.456		1.11272	1.25527	0.775077	1.11272	1.07775	1.25527	1.23434	0.646453	0.965991		0.0457543	1	2.17841e-06	1	7.96545e-07	1
1.464		1.05059	0.759744	1.01955	1.05059	0.953237	1.01955	0.965201	0.664772	0.88149		0.691935	0	4.99225e-05	1	0.00398408	1		0.464		1.10774	1.24661	0.771628	1.10774	1.07122	1.24661	1.2331	0.644261	0.969426		0.0544941	0	2.85516e-06	1	1.19462e-06	1
1.472		1.0512	0.756925	1.02839	1.0512	0.953733	1.02839	0.973744	0.661003	0.888774		0.774776	0	4.33643e-05	1	0.00290266	1		0.472		1.10072	1.23967	0.767197	1.10072	1.06579	1.23967	1.22806	0.641185	0.969579		0.0587954	0	3.54766e-06	1	1.5694e-06	1
1.48		1.0515	0.756224	1.03418	1.0515	0.955165	1.03418	0.979292	0.659047	0.892423		0.830705	0	4.3026e-05	1	0.00246125	1		0.48		1.09338	1.2324	0.763055	1.09338	1.05818	1.2324	1.22272	0.638322	0.973256		0.0615484	0	4.72092e-06	1	2.13978e-06	1
1.488		1.05129	0.754535	1.0419	1.05129	0.956402	1.0419	0.9887	0.656108	0.898379		0.909034	0	4.04876e-05	1	0.00189241	1		0.488		1.08596	1.22648	0.758384	1.08596	1.05038	1.22648	1.21701	0.634776	0.976534		0.0617793	0	6.03489e-06	1	2.89242e-06	1
1.496		1.05247	0.75242	1.04788	1.05247	0.959132	1.04788	0.993474	0.652685	0.901977		0.955987	0	3.4772e-05	1	0.00148645	1		0.496		1.07809	1.2193	0.752671	1.07809	1.04289	1.2193	1.21036	0.630184	0.977728		0.0633444	0	7.2276e-06	1	3.43975e-06	1
1.504		1.05144	0.751516	1.05596	1.05144	0.961423	1.05596	1.00225	0.650544	0.90794		0.957094	0	3.32378e-05	1	0.00112124	1		0.504		1.07085	1.21191	0.74624	1.07085	1.03503	1.21191	1.20396	0.624791	0.98083		0.0676452	0	8.10202e-06	1	4.35004e-06	1
1.512		1.0511	0.750056	1.06295	1.0511	0.961564	1.06295	1.00881	0.64813	0.913061		0.888098	0	3.17306e-05	1	0.00085994	1		0.512		1.06342	1.20386	0.740273	1.06342	1.02599	1.20386	1.19746	0.620154	0.981859		0.0733686	0	9.41456e-06	1	5.40977e-06	1
1.52		1.05058	0.74845	1.06942	1.05058	0.960951	1.06942	1.0147	0.645592	0.917373		0.823557	0	2.86948e-05	1	0.000689678	1		0.52		1.05701	1.19853	0.734849	1.05701	1.01725	1.19853	1.18863	0.61585	0.984166		0.0753585	0	1.11227e-05	1	6.38013e-06	1
1.528		1.04977	0.746829	1.07618	1.04977	0.961294	1.07618	1.02236	0.643286	0.922587		0.757395	0	2.78267e-05	1	0.000572978	1		0.528		1.04954	1.1912	0.729079	1.04954	1.00784	1.1912	1.17999	0.611639	0.983233		0.0794673	0	1.21454e-05	1	8.20972e-06	1
1.536		1.04868	0.745543	1.08126	1.04868	0.961544	1.08126	1.02833	0.641005	0.926148		0.705561	0	2.6987e-05	1	0.000482884	1		0.536		1.04175	1.18363	0.722989	1.04175	0.99774	1.18363	1.17375	0.607109	0.981011		0.0818497	0	1.35908e-05	1	9.91374e-06	1
1.544		1.04847	0.745022	1.08633	1.04847	0.962617	1.08633	1.03447	0.639383	0.928784		0.661773	0	2.59999e-05	1	0.000406449	1		0.544		1.0336	1.17746	0.716287	1.0336	0.988334	1.17746	1.16461	0.601585	0.981065		0.0809472	0	1.37478e-05	1	1.13412e-05	1
1.552		1.0473	0.742778	1.09149	1.0473	0.960378	1.09149	1.0437	0.636493	0.93179		0.612401	0	2.13226e-05	1	0.000333316	1		0.552		1.02481	1.17074	0.708966	1.02481	0.979382	1.17074	1.15803	0.595697	0.979402		0.0822921	0	1.41024e-05	1	1.27787e-05	1
1.56		1.04468	0.739631	1.09664	1.04468	0.959495	1.09664	1.04918	0.632952	0.934569		0.551537	0	2.05118e-05	1	0.000250793	1		0.56		1.01612	1.16436	0.703519	1.01612	0.971095	1.16436	1.14997	0.591281	0.977735		0.0798524	0	1.59008e-05	1	1.42882e-05	1
1.568		1.0426	0.737356	1.10086	1.0426	0.956188	1.10086	1.05316	0.629736	0.936732		0.504683	0	1.76811e-05	1	0.00020644	1		0.568		1.00766	1.15996	0.697913	1.00766	0.961695	1.15996	1.14394	0.586465	0.977056		0.0741298	0	1.79548e-05	1	1.48937e-05	1
1.576		1.04053	0.735331	1.10452	1.04053	0.953694	1.10452	1.05706	0.626843	0.938512		0.463761	0	1.5336e-05	1	0.000167131	1		0.576		0.998074	1.15498	0.691904	0.998074	0.952775	1.15498	1.13986	0.581095	0.975647		0.0670023	0	1.84261e-05	1	1.56855e-05	1
1.584		1.03685	0.73227	1.109	1.03685	0.949888	1.109	1.06021	0.623528	0.940693		0.405878	0	1.48539e-05	1	0.000127172	1		0.584		0.988954	1.14984	0.685848	0.988954	0.942546	1.14984	1.13401	0.575572	0.973326		0.0629534	0	2.09842e-05	1	1.55639e-05	1
1.592		1.03327	0.729765	1.11249	1.03327	0.947339	1.11249	1.06707	0.620679	0.942239		0.358664	0	1.41404e-05	1	0.000101514	1		0.592		0.978655	1.14542	0.678676	0.978655	0.933359	1.14542	1.12861	0.568714	0.972534		0.056667	0	2.24496e-05	1	1.53427e-05	1
1.6		1.02969	0.727097	1.1143	1.02969	0.945715	1.1143	1.07126	0.617904	0.942058		0.323855	0	1.31135e-05	1	8.54492e-05	1		0.6		0.968402	1.14014	0.671209	0.968402	0.923234	1.14014	1.1223	0.561947	0.970273		0.0517498	0	2.47309e-05	1	1.49083e-05	1
1.608		1.02522	0.72397	1.11809	1.02522	0.941296	1.11809	1.07494	0.614663	0.944052		0.27965	0	1.10374e-05	1	6.93638e-05	1		0.608		0.957316	1.13565	0.66325	0.957316	0.91486	1.13565	1.11492	0.554936	0.967372		0.0453859	1	2.92176e-05	1	1.45748e-05	1
1.616		1.02186	0.720522	1.12067	1.02186	0.938339	1.12067	1.07796	0.610911	0.945025		0.248376	0	1.04857e-05	1	5.81562e-05	1		0.616		0.946305	1.13257	0.65548	0.946305	0.907733	1.13257	1.10955	0.548167	0.96591		0.0376734	1	3.42889e-05	1	1.36623e-05	1
1.624		1.01714	0.717092	1.12299	1.01714	0.933609	1.12299	1.08277	0.607232	0.945689		0.211675	0	1.05457e-05	1	4.64343e-05	1		0.624		0.935956	1.12797	0.648383	0.935956	0.899324	1.12797	1.10296	0.542012	0.962126		0.0329858	1	3.73499e-05	1	1.39635e-05	1
1.632		1.01268	0.713995	1.12611	1.01268	0.930241	1.12611	1.08906	0.603637	0.946279		0.179331	0	9.97277e-06	1	3.83786e-05	1		0.632		0.926246	1.12421	0.641365	0.926246	0.889942	1.12421	1.09558	0.535946	0.96019		0.0289238	1	4.1404e-05	1	1.38119e-05	1
1.64		1.00869	0.709917	1.1271	1.00869	0.926498	1.1271	1.09109	0.599696	0.945676		0.160424	0	1.03776e-05	1	3.33389e-05	1		0.64		0.914578	1.11924	0.633301	0.914578	0.882818	1.11924	1.08701	0.528927	0.955427		0.0237787	1	4.93937e-05	1	1.27205e-05	1
1.648		1.00406	0.705097	1.129	1.00406	0.922819	1.129	1.095	0.594665	0.946066		0.136435	0	9.8033e-06	1	2.7645e-05	1		0.648		0.904108	1.11366	0.626074	0.904108	0.87528	1.11366	1.07529	0.522633	0.951847		0.0214958	1	5.53564e-05	1	1.37618e-05	1
1.656		0.997921	0.700133	1.13287	0.997921	0.918673	1.13287	1.09918	0.589376	0.948261		0.107012	0	9.98386e-06	1	2.21513e-05	1		0.656		0.89322	1.10658	0.618788	0.89322	0.868814	1.10658	1.06398	0.515912	0.948799		0.0194697	1	6.19265e-05	1	1.50227e-05	1
1.664		0.993813	0.69508	1.13536	0.993813	0.915734	1.13536	1.10582	0.584465	0.949347		0.0901874	0	1.01205e-05	1	1.82134e-05	1		0.664		0.884028	1.10012	0.611107	0.884028	0.863181	1.10012	1.05277	0.509018	0.943441		0.0184875	1	6.78309e-05	1	1.56234e-05	1
1.672		0.9893	0.692196	1.13672	0.9893	0.912272	1.13672	1.10818	0.581167	0.949452		0.0766597	0	1.23422e-05	1	1.59905e-05	1		0.672		0.873418	1.09432	0.602646	0.873418	0.855964	1.09432	1.04325	0.501741	0.94085		0.0165007	1	7.60211e-05	1	1.63333e-05	1
1.68		0.984318	0.688092	1.13839	0.984318	0.907701	1.13839	1.11577	0.576818	0.949692		0.062722	0	1.40808e-05	1	1.39322e-05	1		0.68		0.863991	1.08981	0.594854	0.863991	0.848364	1.08981	1.03563	0.495152	0.936936		0.014489	1	8.82382e-05	1	1.67707e-05	1
1.688		0.979593	0.683913	1.13867	0.979593	0.901801	1.13867	1.12381	0.572351	0.948968		0.0553887	0	1.69379e-05	1	1.32088e-05	1		0.688		0.855398	1.08406	0.587365	0.855398	0.840067	1.08406	1.02813	0.48819	0.933044		0.0134578	1	9.83501e-05	1	1.77707e-05	1
1.696		0.975569	0.680612	1.14036	0.975569	0.895242	1.14036	1.12832	0.569065	0.948973		0.0471698	1	2.01384e-05	1	1.19722e-05	1		0.696		0.845733	1.07775	0.58012	0.845733	0.832134	1.07775	1.02125	0.481596	0.930529		0.0120284	1	0.00011939	1	1.88978e-05	1
1.704		0.969405	0.677824	1.14063	0.969405	0.889936	1.14063	1.13084	0.56602	0.947857		0.0390986	1	2.61457e-05	1	1.14464e-05	1		0.704		0.834659	1.07177	0.572605	0.834659	0.825273	1.07177	1.01292	0.475229	0.929084		0.0104849	1	0.000146376	1	2.05994e-05	1
1.712		0.964338	0.675276	1.14054	0.964338	0.882492	1.14054	1.13457	0.563301	0.946921		0.0343592	1	3.48455e-05	1	1.10965e-05	1		0.712		0.825839	1.06548	0.565238	0.825839	0.81704	1.06548	1.00316	0.468517	0.926728		0.00996633	1	0.000176318	1	2.192e-05	1
1.72		0.959327	0.672127	1.14073	0.959327	0.877815	1.14073	1.13754	0.559954	0.945687		0.0298323	1	4.70618e-05	1	1.04308e-05	1		0.72		0.818016	1.05974	0.560062	0.818016	0.810592	1.05974	0.996077	0.463492	0.923545		0.00915103	1	0.000215248	1	2.14723e-05	1
1.728		0.953041	0.667746	1.14139	0.953041	0.872628	1.14139	1.13971	0.555852	0.945415		0.0247093	1	5.70281e-05	1	1.01818e-05	1		0.728		0.810266	1.05268	0.55388	0.810266	0.803539	1.05268	0.987073	0.457809	0.919484		0.0087384	1	0.000249783	1	2.25614e-05	1
1.736		0.94725	0.663585	1.1418	0.94725	0.866624	1.1418	1.14237	0.552049	0.945013		0.0208522	1	6.87321e-05	1	9.72266e-06	1		0.736		0.802354	1.04533	0.54657	0.802354	0.797321	1.04533	0.980136	0.451538	0.915892		0.00850794	1	0.000272037	1	2.32243e-05	1
1.744		0.942319	0.660168	1.13967	0.942319	0.861463	1.13967	1.14708	0.548284	0.942654		0.0186307	1	8.24523e-05	1	9.38284e-06	1		0.744		0.793928	1.04059	0.540268	0.793928	0.790863	1.04059	0.974514	0.445804	0.9102		0.00752579	1	0.000325971	1	2.18674e-05	1
1.752		0.939028	0.656574	1.13887	0.939028	0.85522	1.13887	1.14877	0.54455	0.941318		0.017046	1	8.60146e-05	1	8.6541e-06	1		0.752		0.785893	1.03266	0.535202	0.785893	0.78406	1.03266	0.966471	0.441386	0.904378		0.00732551	1	0.000380998	1	2.35612e-05	1
1.76		0.933205	0.652461	1.13907	0.933205	0.851749	1.13907	1.15175	0.539814	0.940662		0.0144429	1	0.000114584	1	7.53602e-06	1		0.76		0.777518	1.02581	0.529991	0.777518	0.778208	1.02581	0.959915	0.436911	0.897951		0.00661344	1	0.000464811	1	2.42262e-05	1
1.768		0.927025	0.64883	1.13914	0.927025	0.847969	1.13914	1.15172	0.536366	0.939959		0.0117933	1	0.000147006	1	7.19501e-06	1		0.768		0.77105	1.01838	0.523883	0.77105	0.77311	1.01838	0.952222	0.432105	0.889814		0.0066505	1	0.000513805	1	2.68164e-05	1
1.776		0.923023	0.643531	1.13918	0.923023	0.841739	1.13918	1.1526	0.53113	0.939366		0.0102941	1	0.00013436	1	6.12317e-06	1		0.776		0.764537	1.01111	0.51879	0.764537	0.766483	1.01111	0.944662	0.427856	0.882726		0.00674278	1	0.000585181	1	2.94973e-05	1
1.784		0.918736	0.638932	1.14033	0.918736	0.83779	1.14033	1.15306	0.526177	0.939516		0.00895971	1	0.000141385	1	5.38555e-06	1		0.784		0.758165	1.00444	0.514326	0.758165	0.759745	1.00444	0.938069	0.424144	0.872938		0.00668209	1	0.000663161	1	3.23027e-05	1
1.792		0.913965	0.634329	1.1409	0.913965	0.834374	1.1409	1.15288	0.521736	0.939487		0.00775077	1	0.000154442	1	4.7634e-06	1		0.792		0.751464	0.99844	0.508544	0.751464	0.754829	0.99844	0.928373	0.41901	0.862264		0.00637076	1	0.000702417	1	3.38338e-05	1
1.8		0.908721	0.631184	1.1395	0.908721	0.829787	1.1395	1.15088	0.51857	0.937303		0.00689265	1	0.000184636	1	4.6403e-06	1		0.8		0.745083	0.99221	0.502884	0.745083	0.748169	0.99221	0.919594	0.4141	0.853992		0.00596491	1	0.000776063	1	3.54665e-05	1
1.808		0.903573	0.626615	1.14	0.903573	0.826576	1.14	1.15048	0.514253	0.937115		0.00575865	1	0.000192773	1	4.03756e-06	1		0.808		0.738204	0.986676	0.497504	0.738204	0.742568	0.986676	0.911202	0.409572	0.844434		0.00573009	1	0.000853462	1	3.67829e-05	1
1.816		0.899381	0.623228	1.14022	0.899381	0.82133	1.14022	1.14812	0.510691	0.936296		0.0052267	1	0.000200244	1	3.92336e-06	1		0.816		0.731908	0.979658	0.491942	0.731908	0.737355	0.979658	0.904395	0.404784	0.833109		0.0056822	1	0.000970759	1	3.78888e-05	1
1.824		0.89471	0.619882	1.1399	0.89471	0.815898	1.1399	1.15038	0.507348	0.935664		0.00484287	1	0.000229628	1	3.93923e-06	1		0.824		0.726473	0.974775	0.486739	0.726473	0.731123	0.974775	0.896936	0.400754	0.825221		0.00546986	1	0.00100227	1	3.97996e-05	1
1.832		0.890886	0.614695	1.13877	0.890886	0.811433	1.13877	1.14603	0.502451	0.933687		0.00446674	1	0.000223819	1	3.64724e-06	1		0.832		0.719984	0.969703	0.482298	0.719984	0.7236	0.969703	0.889305	0.39712	0.815205		0.00501884	1	0.00109415	1	4.12656e-05	1
1.84		0.886074	0.610176	1.13699	0.886074	0.807076	1.13699	1.1427	0.498275	0.931848		0.00432137	1	0.000219875	1	3.52538e-06	1		0.84		0.71498	0.964756	0.477754	0.71498	0.717869	0.964756	0.882288	0.393374	0.804235		0.00492167	1	0.00113476	1	4.1046e-05	1
1.848		0.880336	0.605658	1.13743	0.880336	0.80324	1.13743	1.14371	0.494169	0.931907		0.00386138	1	0.000233114	1	3.16509e-06	1		0.848		0.708203	0.958974	0.472473	0.708203	0.712366	0.958974	0.875572	0.389143	0.792715		0.00487426	1	0.00115354	1	4.40367e-05	1
1.856		0.875043	0.602299	1.13576	0.875043	0.797352	1.13576	1.14048	0.490599	0.929553		0.00350857	1	0.000261511	1	3.02638e-06	1		0.856		0.701562	0.95352	0.467063	0.701562	0.707811	0.95352	0.870435	0.384735	0.784269		0.00465218	1	0.0011654	1	4.43743e-05	1
1.864		0.869446	0.597649	1.13454	0.869446	0.793368	1.13454	1.13941	0.48634	0.927956		0.00303784	1	0.000253333	1	2.8282e-06	1		0.864		0.694312	0.949613	0.462666	0.694312	0.703088	0.949613	0.863939	0.38144	0.775953		0.00422099	1	0.00124237	1	4.42697e-05	1
1.872		0.862391	0.59148	1.13381	0.862391	0.788228	1.13381	1.1339	0.480983	0.92698		0.00259312	1	0.000229632	1	2.49609e-06	1		0.872		0.68758	0.94562	0.458537	0.68758	0.698749	0.94562	0.858251	0.377991	0.766003		0.00401042	1	0.00140581	1	4.48802e-05	1
1.88		0.855506	0.587244	1.13162	0.855506	0.785643	1.13162	1.12769	0.477155	0.924447		0.00211785	1	0.00024168	1	2.2455e-06	1		0.88		0.680875	0.941471	0.454622	0.680875	0.694015	0.941471	0.851173	0.374787	0.757043		0.00368329	1	0.0014622	1	4.48356e-05	1
1.888		0.849238	0.583355	1.12905	0.849238	0.783106	1.12905	1.1198	0.473122	0.922283		0.00182867	1	0.000238862	1	2.12634e-06	1		0.888		0.673574	0.935786	0.450067	0.673574	0.689786	0.935786	0.847166	0.371176	0.747282		0.00368816	1	0.0015792	1	4.62616e-05	1
1.896		0.841689	0.578587	1.12652	0.841689	0.780626	1.12652	1.11804	0.46867	0.919814		0.00156807	1	0.000253657	1	2.04891e-06	1		0.896		0.667407	0.930971	0.444996	0.667407	0.685999	0.930971	0.840498	0.367241	0.739679		0.0036659	1	0.00156942	1	4.52232e-05	1
1.904		0.834225	0.573285	1.12346	0.834225	0.777731	1.12346	1.11439	0.463862	0.916332		0.00137281	1	0.000251166	1	1.99799e-06	1		0.904		0.660742	0.925732	0.439903	0.660742	0.68178	0.925732	0.835423	0.363158	0.730974		0.0037057	1	0.00167651	1	4.61062e-05	1
1.912		0.82883	0.56832	1.1209	0.82883	0.774277	1.1209	1.1096	0.459294	0.913366		0.00136636	1	0.000237557	1	2.06375e-06	1		0.912		0.653541	0.921007	0.434655	0.653541	0.679365	0.921007	0.829214	0.3591	0.724892		0.00370797	1	0.00176564	1	4.77847e-05	1
1.92		0.823879	0.563772	1.11876	0.823879	0.770036	1.11876	1.10349	0.454823	0.91124		0.00133027	1	0.000233055	1	1.99547e-06	1		0.92		0.645467	0.913952	0.4287	0.645467	0.674669	0.913952	0.821807	0.354426	0.716568		0.00389149	1	0.00186097	1	5.29933e-05	1
1.928		0.816818	0.559207	1.11593	0.816818	0.765664	1.11593	1.09807	0.450317	0.908593		0.0012099	1	0.000247098	1	1.98089e-06	1		0.928		0.638885	0.907896	0.422816	0.638885	0.672419	0.907896	0.813892	0.34995	0.709625		0.00388908	1	0.0018834	1	5.22648e-05	1
1.936		0.810951	0.554708	1.1129	0.810951	0.761855	1.1129	1.09113	0.446253	0.905603		0.00119474	1	0.000246571	1	1.99424e-06	1		0.936		0.632998	0.902478	0.416729	0.632998	0.669577	0.902478	0.806205	0.345348	0.703547		0.00404611	1	0.00174868	1	5.24796e-05	1
1.944		0.804382	0.550047	1.10912	0.804382	0.757663	1.10912	1.08558	0.441775	0.901852		0.00117325	1	0.000257852	1	2.08379e-06	1		0.944		0.628238	0.895451	0.411055	0.628238	0.665336	0.895451	0.798418	0.340539	0.697342		0.00480717	1	0.0015893	1	5.599e-05	1
1.952		0.799035	0.545036	1.10521	0.799035	0.753943	1.10521	1.08123	0.437191	0.898112		0.00124381	1	0.000257584	1	2.24036e-06	1		0.952		0.622198	0.889472	0.40523	0.622198	0.662569	0.889472	0.789819	0.335898	0.688634		0.00530875	1	0.00163659	1	5.82949e-05	1
1.96		0.793189	0.539737	1.10251	0.793189	0.752037	1.10251	1.07628	0.432705	0.895816		0.00123601	1	0.000263953	1	2.32157e-06	1		0.96		0.616476	0.88143	0.399552	0.616476	0.658321	0.88143	0.78394	0.331195	0.682259		0.00611218	1	0.00165442	1	6.58621e-05	1
1.968		0.786463	0.536332	1.10034	0.786463	0.748981	1.10034	1.07463	0.429705	0.894363		0.00114555	1	0.000290265	1	2.48532e-06	1		0.968		0.611069	0.875353	0.393498	0.611069	0.65274	0.875353	0.775094	0.326048	0.67486		0.00697078	1	0.0015501	1	6.95151e-05	1
1.976		0.77958	0.532829	1.09751	0.77958	0.747517	1.09751	1.07127	0.427325	0.89195		0.00108205	1	0.000304146	1	2.68333e-06	1		0.976		0.605729	0.868366	0.388174	0.605729	0.648135	0.868366	0.767705	0.321305	0.669434		0.00776347	1	0.00159066	1	7.75942e-05	1
1.984		0.774403	0.529642	1.09456	0.774403	0.745311	1.09456	1.06854	0.424556	0.889906		0.00116677	1	0.000338977	1	3.24029e-06	1		0.984		0.600928	0.863735	0.381749	0.600928	0.644044	0.863735	0.760692	0.31608	0.666764		0.00841758	1	0.00149836	1	7.68537e-05	1
1.992		0.768591	0.528027	1.09098	0.768591	0.741454	1.09098	1.06323	0.422915	0.887226		0.00115385	1	0.000386254	1	3.82709e-06	1		0.992		0.597263	0.859179	0.376277	0.597263	0.638182	0.859179	0.753677	0.311525	0.665606		0.00930686	1	0.00142068	1	8.05521e-05	1
2		0.762072	0.524286	1.08726	0.762072	0.737621	1.08726	1.06476	0.419497	0.884192		0.00115205	1	0.000435327	1	4.56129e-06	1		1		0.593667	0.854851	0.371098	0.593667	0.633289	0.854851	0.746599	0.307059	0.662293		0.0099975	1	0.00147014	1	7.86719e-05	1
2.008		0.755976	0.520569	1.08252	0.755976	0.734218	1.08252	1.05899	0.415958	0.880303		0.00121344	1	0.000478165	1	5.60721e-06	1		1.008		0.58814	0.847518	0.365903	0.58814	0.626748	0.847518	0.737964	0.302669	0.66019		0.0112686	1	0.00153912	1	8.75487e-05	1
2.016		0.75079	0.518416	1.07989	0.75079	0.73348	1.07989	1.05107	0.413868	0.877989		0.00122844	1	0.000532949	1	6.8868e-06	1		1.016		0.583218	0.841482	0.359888	0.583218	0.620149	0.841482	0.729361	0.297593	0.658937		0.0122517	1	0.00153104	1	9.04048e-05	1
2.024		0.745254	0.516014	1.07621	0.745254	0.732713	1.07621	1.04333	0.411532	0.875481		0.00123147	1	0.000600613	1	8.49543e-06	1		1.024		0.57852	0.834101	0.354788	0.57852	0.613698	0.834101	0.71858	0.29363	0.65795		0.0135507	1	0.00159507	1	0.000100193	1
2.032		0.74141	0.513284	1.07192	0.74141	0.731	1.07192	1.03718	0.408878	0.871981		0.0013943	1	0.00064821	1	1.07865e-05	1		1.032		0.575752	0.827012	0.349435	0.575752	0.608359	0.827012	0.709364	0.289022	0.656999		0.0157309	1	0.00163384	1	0.000109581	1
2.04		0.737318	0.510813	1.06914	0.737318	0.731064	1.06914	1.03202	0.40658	0.870029		0.00141136	1	0.000748645	1	1.27682e-05	1		1.04		0.572103	0.822039	0.343859	0.572103	0.60475	0.822039	0.701004	0.284231	0.656132		0.0168558	1	0.00161972	1	0.00011199	1
2.048		0.733189	0.507841	1.06641	0.733189	0.729666	1.06641	1.02719	0.403762	0.867951		0.00149966	1	0.0008223	1	1.5204e-05	1		1.048		0.568183	0.81539	0.338649	0.568183	0.599737	0.81539	0.690052	0.279796	0.653829		0.0181007	1	0.00161452	1	0.000119835	1
2.056		0.729387	0.5053	1.06268	0.729387	0.72755	1.06268	1.02195	0.401345	0.865334		0.00156094	1	0.00093432	1	1.74468e-05	1		1.056		0.564953	0.809006	0.334242	0.564953	0.593821	0.809006	0.68241	0.276524	0.653784		0.0194439	1	0.00168707	1	0.000132883	1
2.064		0.726926	0.503137	1.06087	0.726926	0.727665	1.06087	1.01718	0.399098	0.864433		0.00165733	1	0.00105217	1	2.02242e-05	1		1.064		0.561324	0.802659	0.329931	0.561324	0.588621	0.802659	0.677762	0.272836	0.653066		0.0206209	1	0.00181139	1	0.000140876	1
2.072		0.724149	0.49878	1.05757	0.724149	0.726018	1.05757	1.01214	0.394566	0.861922		0.00174486	1	0.00110184	1	2.1618e-05	1		1.072		0.556303	0.794508	0.325957	0.556303	0.582824	0.794508	0.66991	0.269277	0.651749		0.0219721	1	0.00197637	1	0.000159039	1
2.08		0.719879	0.496105	1.05421	0.719879	0.724524	1.05421	1.00608	0.391828	0.859534		0.00180077	1	0.00130164	1	2.48632e-05	1		1.08		0.552373	0.790211	0.321442	0.552373	0.576042	0.790211	0.663208	0.265205	0.649729		0.0204012	1	0.00202111	1	0.00014506	1
2.088		0.717013	0.494308	1.05142	0.717013	0.723518	1.05142	0.997311	0.390781	0.857624		0.00187487	1	0.0014005	1	2.72422e-05	1		1.088		0.547916	0.784739	0.31684	0.547916	0.57064	0.784739	0.655398	0.260727	0.648718		0.0206162	1	0.00218653	1	0.000147727	1
2.096		0.715631	0.491616	1.04901	0.715631	0.721365	1.04901	0.988438	0.388378	0.856348		0.00198933	1	0.00149025	1	2.92333e-05	1		1.096		0.543095	0.77911	0.314076	0.543095	0.563208	0.77911	0.644846	0.257928	0.647665		0.0196315	1	0.0024212	1	0.000151925	1
2.104		0.712668	0.48918	1.04705	0.712668	0.723104	1.04705	0.980257	0.38611	0.854688		0.00204983	1	0.00172384	1	3.14509e-05	1		1.104		0.538093	0.773793	0.309103	0.538093	0.556506	0.773793	0.634031	0.253395	0.645683		0.0185352	1	0.00251688	1	0.000147515	1
2.112		0.710481	0.486718	1.04416	0.710481	0.722604	1.04416	0.972335	0.384149	0.852394		0.00212545	1	0.00182254	1	3.19616e-05	1		1.112		0.532579	0.767888	0.304093	0.532579	0.550108	0.767888	0.621747	0.248557	0.644693		0.0173934	1	0.0026532	1	0.00014297	1
2.12		0.707273	0.484772	1.04193	0.707273	0.720493	1.04193	0.967286	0.382128	0.850432		0.00213671	1	0.0020602	1	3.28281e-05	1		1.12		0.527535	0.761272	0.299671	0.527535	0.542494	0.761272	0.61145	0.244891	0.643691		0.0164414	1	0.00287092	1	0.00014376	1
2.128		0.705526	0.482773	1.04183	0.705526	0.71826	1.04183	0.961806	0.380183	0.850349		0.00213391	1	0.00220417	1	3.20934e-05	1		1.128		0.522645	0.754358	0.296611	0.522645	0.53476	0.754358	0.601709	0.242239	0.643816		0.0160505	1	0.00304912	1	0.000149187	1
2.136		0.704145	0.481771	1.04073	0.704145	0.716845	1.04073	0.95593	0.378877	0.849807		0.0022575	1	0.00237963	1	3.3874e-05	1		1.136		0.5186	0.747019	0.291646	0.5186	0.527239	0.747019	0.589699	0.237879	0.642741		0.0159571	1	0.00298667	1	0.00014931	1
2.144		0.700561	0.480064	1.03835	0.700561	0.715478	1.03835	0.94988	0.377345	0.847846		0.00218193	1	0.00269029	1	3.39983e-05	1		1.144		0.514178	0.741675	0.287655	0.514178	0.520146	0.741675	0.578399	0.234501	0.643612		0.015409	1	0.002931	1	0.000155789	1
2.152		0.698124	0.47804	1.03742	0.698124	0.714437	1.03742	0.940303	0.375887	0.847033		0.00218174	1	0.00297686	1	3.32876e-05	1		1.152		0.508903	0.735744	0.284182	0.508903	0.51296	0.735744	0.567538	0.231212	0.6427		0.0148409	1	0.00324158	1	0.000164312	1
2.16		0.69612	0.476868	1.03755	0.69612	0.711949	1.03755	0.934937	0.374811	0.847847		0.0020462	1	0.0031886	1	3.30267e-05	1		1.16		0.503649	0.728084	0.279878	0.503649	0.507074	0.728084	0.55719	0.227507	0.641707		0.0147379	1	0.0034279	1	0.000171471	1
2.168		0.694202	0.474996	1.03798	0.694202	0.711304	1.03798	0.932689	0.373182	0.848316		0.0018477	1	0.00342253	1	3.01805e-05	1		1.168		0.498091	0.720851	0.274734	0.498091	0.501172	0.720851	0.548879	0.223092	0.642947		0.0145236	1	0.00342771	1	0.000174267	1
2.176		0.692619	0.473081	1.0353	0.692619	0.708024	1.0353	0.924293	0.371537	0.846166		0.00189817	1	0.00349024	1	3.17601e-05	1		1.176		0.492196	0.712829	0.271667	0.492196	0.494476	0.712829	0.541948	0.220633	0.643614		0.0143984	1	0.0036676	1	0.000189431	1
2.184		0.689455	0.469788	1.03272	0.689455	0.707005	1.03272	0.917187	0.36924	0.843853		0.00192888	1	0.00348367	1	3.14155e-05	1		1.184		0.486911	0.70488	0.268674	0.486911	0.485972	0.70488	0.533104	0.217942	0.640621		0.0150452	1	0.00397617	1	0.000222147	1
2.192		0.687765	0.467144	1.03058	0.687765	0.70628	1.03058	0.910119	0.367297	0.842395		0.00190505	1	0.00355166	1	2.98978e-05	1		1.192		0.482161	0.698175	0.265072	0.482161	0.479843	0.698175	0.52632	0.214683	0.639788		0.0153026	1	0.00408425	1	0.000234912	1
2.2		0.685377	0.465324	1.02876	0.685377	0.704526	1.02876	0.906837	0.365809	0.840647		0.00177668	1	0.00370283	1	2.85727e-05	1		1.2		0.477689	0.689071	0.261672	0.477689	0.4733	0.689071	0.519821	0.211911	0.636618		0.0165462	1	0.00405884	1	0.000256267	1
2.208		0.682527	0.463967	1.02566	0.682527	0.702078	1.02566	0.90485	0.364614	0.838135		0.00184058	1	0.0042198	1	3.13743e-05	1		1.208		0.473315	0.681759	0.257787	0.473315	0.467185	0.681759	0.513053	0.208888	0.633842		0.0173718	1	0.0039834	1	0.000284381	1
2.216		0.679555	0.461642	1.02399	0.679555	0.699898	1.02399	0.903045	0.362919	0.836299		0.0018222	1	0.00439925	1	2.97319e-05	1		1.216		0.469371	0.674469	0.254839	0.469371	0.459242	0.674469	0.507544	0.206675	0.630435		0.0182693	1	0.00399668	1	0.000317059	1
2.224		0.678169	0.459705	1.02315	0.678169	0.697958	1.02315	0.899586	0.361538	0.835156		0.0018084	1	0.00440067	1	2.82657e-05	1		1.224		0.464275	0.66577	0.251348	0.464275	0.451852	0.66577	0.5014	0.203633	0.625321		0.0195659	1	0.00411198	1	0.000368091	1
2.232		0.676443	0.458557	1.02245	0.676443	0.695411	1.02245	0.8938	0.360773	0.835031		0.00181373	1	0.0044445	1	2.84294e-05	1		1.232		0.460188	0.657967	0.247972	0.460188	0.445178	0.657967	0.496926	0.200995	0.619519		0.0210249	1	0.00402116	1	0.000409514	1
2.24		0.674589	0.457302	1.01993	0.674589	0.692313	1.01993	0.888849	0.359812	0.833358		0.00180424	1	0.00458191	1	2.80842e-05	1		1.24		0.455865	0.649673	0.244616	0.455865	0.438145	0.649673	0.495626	0.198286	0.614647		0.0228774	1	0.00396129	1	0.00046233	1
2.248		0.671445	0.455987	1.01805	0.671445	0.68992	1.01805	0.885529	0.359035	0.831279		0.00177919	1	0.00473687	1	2.89487e-05	1		1.248		0.452668	0.641368	0.241485	0.452668	0.434362	0.641368	0.491974	0.196044	0.609559		0.0254788	1	0.00380125	1	0.000516819	1
2.256		0.670237	0.454579	1.01689	0.670237	0.686774	1.01689	0.882193	0.358469	0.830577		0.00181794	1	0.00456651	1	2.85548e-05	1		1.256		0.449159	0.634879	0.239483	0.449159	0.42733	0.634879	0.488949	0.194604	0.603827		0.0274792	1	0.00401657	1	0.000573317	1
2.264		0.668202	0.453148	1.01379	0.668202	0.684753	1.01379	0.879793	0.357423	0.827996		0.00183988	1	0.00459665	1	2.91345e-05	1		1.264		0.445847	0.626422	0.236806	0.445847	0.422149	0.626422	0.487235	0.192453	0.597182		0.0317001	1	0.00406919	1	0.000672672	1
2.272		0.665339	0.451135	1.01107	0.665339	0.68435	1.01107	0.875904	0.356581	0.825516		0.00191197	1	0.00459142	1	3.16153e-05	1		1.272		0.442091	0.61905	0.234149	0.442091	0.414786	0.61905	0.483316	0.190542	0.589205		0.034229	1	0.00424032	1	0.000769172	1
2.28		0.662258	0.449875	1.00957	0.662258	0.68372	1.00957	0.870061	0.355918	0.824349		0.0018206	1	0.00476671	1	3.21973e-05	1		1.28		0.439389	0.61178	0.230613	0.439389	0.408859	0.61178	0.484463	0.18819	0.584329		0.0390121	1	0.00385046	1	0.000860361	1
2.288		0.659346	0.448419	1.00638	0.659346	0.680935	1.00638	0.867014	0.354765	0.821747		0.00183632	1	0.00483893	1	3.30583e-05	1		1.288		0.436937	0.604284	0.226866	0.436937	0.403426	0.604284	0.482589	0.185903	0.577083		0.0453748	1	0.00361223	1	0.000952301	1
2.296		0.656595	0.446846	1.00332	0.656595	0.679483	1.00332	0.861212	0.353941	0.81922		0.00183212	1	0.00479368	1	3.37995e-05	1		1.296		0.434122	0.598244	0.224543	0.434122	0.398466	0.598244	0.479361	0.184467	0.572252		0.0495306	1	0.0036338	1	0.00105965	1
2.304		0.653954	0.445495	0.999784	0.653954	0.677409	0.999784	0.856402	0.352403	0.816251		0.00191581	1	0.00515146	1	3.66507e-05	1		1.304		0.432201	0.593355	0.221813	0.432201	0.393538	0.593355	0.47502	0.183197	0.56582		0.0544098	0	0.00362756	1	0.00111649	1
2.312		0.650474	0.443671	0.995703	0.650474	0.674775	0.995703	0.85145	0.350939	0.812943		0.00196549	1	0.00536371	1	3.84366e-05	1		1.312		0.430848	0.58569	0.219572	0.430848	0.387649	0.58569	0.474069	0.181948	0.561004		0.065026	0	0.00349977	1	0.00128006	1
2.32		0.647369	0.442321	0.992751	0.647369	0.672317	0.992751	0.848192	0.349795	0.810685		0.00205095	1	0.00564471	1	4.11484e-05	1		1.32		0.42795	0.578115	0.217427	0.42795	0.382248	0.578115	0.472323	0.180859	0.55573		0.0733147	0	0.00354104	1	0.00146497	1
2.328		0.644988	0.440754	0.988014	0.644988	0.67079	0.988014	0.843117	0.348222	0.806249		0.00218085	1	0.00602918	1	4.50503e-05	1		1.328		0.425928	0.570334	0.214419	0.425928	0.377571	0.570334	0.470347	0.179354	0.548563		0.0872828	0	0.00334975	1	0.00173775	1
2.336		0.642261	0.439405	0.983835	0.642261	0.670333	0.983835	0.837827	0.347266	0.802494		0.00230603	1	0.00622848	1	4.80858e-05	1		1.336		0.424778	0.564289	0.212127	0.424778	0.373275	0.564289	0.47139	0.178144	0.542333		0.0976109	0	0.00324282	1	0.0019147	1
2.344		0.639136	0.437345	0.978352	0.639136	0.666909	0.978352	0.833688	0.345739	0.7983		0.0023714	1	0.00637883	1	5.04933e-05	1		1.344		0.422989	0.557977	0.209387	0.422989	0.370867	0.557977	0.4694	0.17659	0.538315		0.109988	0	0.00322998	1	0.00214221	1
2.352		0.636549	0.43634	0.973982	0.636549	0.667455	0.973982	0.830893	0.344855	0.794188		0.0025304	1	0.00672108	1	5.67576e-05	1		1.352		0.422201	0.551982	0.206781	0.422201	0.366104	0.551982	0.467774	0.174598	0.533954		0.127041	0	0.00308255	1	0.00235602	1
2.36		0.632535	0.434698	0.969462	0.632535	0.666712	0.969462	0.829752	0.343726	0.790423		0.00245892	1	0.00725353	1	5.96998e-05	1		1.36		0.419952	0.548103	0.204815	0.419952	0.361595	0.548103	0.467462	0.173707	0.527265		0.131111	0	0.00313692	1	0.00246297	1
2.368		0.62953	0.431521	0.965707	0.62953	0.664971	0.965707	0.825458	0.340627	0.786811		0.00254153	1	0.00708691	1	5.96729e-05	1		1.368		0.418493	0.541682	0.203321	0.418493	0.356138	0.541682	0.467116	0.173279	0.521908		0.149308	0	0.00312555	1	0.00281504	1
2.376		0.626788	0.430467	0.961392	0.626788	0.664844	0.961392	0.822672	0.339799	0.783466		0.00258405	1	0.00743242	1	6.2178e-05	1		1.376		0.41555	0.535556	0.20085	0.41555	0.352878	0.535556	0.468924	0.172069	0.517793		0.161681	0	0.00319956	1	0.00317031	1
2.384		0.625281	0.427544	0.959036	0.625281	0.662866	0.959036	0.818814	0.33692	0.781462		0.00257288	1	0.00725051	1	5.97303e-05	1		1.384		0.411386	0.529124	0.199028	0.411386	0.349202	0.529124	0.467311	0.17071	0.514408		0.171915	0	0.00344334	1	0.00359678	1
2.392		0.622462	0.425913	0.954223	0.622462	0.659701	0.954223	0.813863	0.335316	0.777185		0.00268718	1	0.0078504	1	6.31566e-05	1		1.392		0.408065	0.524043	0.196134	0.408065	0.344192	0.524043	0.461413	0.168442	0.509474		0.180051	0	0.00360234	1	0.00382429	1
2.4		0.620872	0.426277	0.951608	0.620872	0.657688	0.951608	0.81129	0.336085	0.775256		0.00274551	1	0.00847761	1	6.86301e-05	1		1.4		0.405597	0.519748	0.193442	0.405597	0.339873	0.519748	0.458623	0.166555	0.506429		0.188259	0	0.00355073	1	0.00401755	1
2.408		0.619157	0.424255	0.947286	0.619157	0.656798	0.947286	0.808279	0.334768	0.771412		0.00276219	1	0.00868841	1	6.67652e-05	1		1.408		0.402328	0.513478	0.190499	0.402328	0.336539	0.513478	0.454215	0.164344	0.503797		0.203457	0	0.00364838	1	0.00451727	1
2.416		0.618825	0.422229	0.943421	0.618825	0.65478	0.943421	0.806521	0.332623	0.768177		0.00299071	1	0.00848288	1	7.22343e-05	1		1.416		0.398353	0.507402	0.187822	0.398353	0.333676	0.507402	0.448993	0.162699	0.498924		0.212787	0	0.00375183	1	0.00485376	1
2.424		0.618521	0.420489	0.939997	0.618521	0.653823	0.939997	0.804646	0.331022	0.76499		0.00320545	1	0.00832716	1	7.24474e-05	1		1.424		0.395409	0.501115	0.183717	0.395409	0.332094	0.501115	0.44294	0.159609	0.496389		0.228429	0	0.00383638	1	0.00501132	1
2.432		0.617853	0.418093	0.936878	0.617853	0.65193	0.936878	0.804086	0.328947	0.762774		0.00323994	1	0.00786304	1	6.877e-05	1		1.432		0.391565	0.494651	0.181598	0.391565	0.331065	0.494651	0.438001	0.15829	0.496075		0.240358	0	0.00418933	1	0.00545923	1
2.44		0.616691	0.416751	0.933478	0.616691	0.64911	0.933478	0.805158	0.327971	0.760037		0.00337987	1	0.0079692	1	7.33061e-05	1		1.44		0.389201	0.488193	0.179536	0.389201	0.327382	0.488193	0.434835	0.157235	0.491865		0.258977	0	0.00445215	1	0.00589324	1
2.448		0.617197	0.415558	0.931012	0.617197	0.646129	0.931012	0.802335	0.327218	0.758061		0.00348856	1	0.00758721	1	7.55303e-05	1		1.448		0.384666	0.481466	0.17642	0.384666	0.325596	0.481466	0.427524	0.155038	0.489247		0.271397	0	0.00490819	1	0.00626166	1
2.456		0.616139	0.413566	0.928219	0.616139	0.644851	0.928219	0.799723	0.3256	0.755822		0.0034708	1	0.007193	1	7.51833e-05	1		1.456		0.380243	0.475659	0.171933	0.380243	0.323959	0.475659	0.420657	0.1516	0.48558		0.277237	0	0.00534802	1	0.00623689	1
2.464		0.615471	0.409963	0.9277	0.615471	0.642349	0.9277	0.795434	0.322854	0.754923		0.00338643	1	0.00674915	1	7.0297e-05	1		1.464		0.375785	0.469186	0.169807	0.375785	0.321996	0.469186	0.414242	0.149717	0.481848		0.287913	0	0.00581137	1	0.00682147	1
2.472		0.616662	0.407541	0.925151	0.616662	0.641183	0.925151	0.79185	0.321029	0.753052		0.00359417	1	0.00591779	1	7.08237e-05	1		1.472		0.371362	0.462471	0.166515	0.371362	0.318605	0.462471	0.407974	0.147154	0.479411		0.298435	0	0.00645386	1	0.00716508	1
2.48		0.616308	0.404703	0.922656	0.616308	0.638678	0.922656	0.790222	0.318612	0.751195		0.00361216	1	0.00522758	1	6.81195e-05	1		1.48		0.368032	0.453329	0.163398	0.368032	0.316572	0.453329	0.401232	0.144746	0.47634		0.330052	0	0.00648412	1	0.00818692	1
2.488		0.614933	0.401877	0.919967	0.614933	0.636927	0.919967	0.787054	0.316435	0.748859		0.00363317	1	0.00482939	1	6.67952e-05	1		1.488		0.36369	0.447124	0.160627	0.36369	0.314463	0.447124	0.395466	0.14233	0.474887		0.335985	0	0.00691849	1	0.00855046	1
2.496		0.613188	0.398953	0.916049	0.613188	0.634199	0.916049	0.784455	0.314152	0.745929		0.00382731	1	0.00456184	1	7.1888e-05	1		1.496		0.360006	0.43977	0.159603	0.360006	0.308589	0.43977	0.387827	0.141586	0.470588		0.357133	0	0.00788242	1	0.00984929	1
2.504		0.6111	0.395554	0.911849	0.6111	0.633521	0.911849	0.782922	0.311442	0.742786		0.00384197	1	0.00440821	1	7.00866e-05	1		1.504		0.356064	0.433348	0.157692	0.356064	0.304562	0.433348	0.37958	0.139845	0.466732		0.371403	0	0.00879514	1	0.0109702	1
2.512		0.610736	0.393345	0.909683	0.610736	0.63325	0.909683	0.783794	0.30955	0.741335		0.00381515	1	0.00420501	1	6.93578e-05	1		1.512		0.35291	0.426993	0.155274	0.35291	0.302901	0.426993	0.371496	0.137823	0.463813		0.385322	0	0.0090946	1	0.0114973	1
2.52		0.608421	0.391788	0.908538	0.608421	0.631903	0.908538	0.782689	0.307932	0.740658		0.0037063	1	0.00426913	1	7.09718e-05	1		1.52		0.348967	0.419223	0.153277	0.348967	0.299468	0.419223	0.362841	0.135671	0.461964		0.406289	0	0.00998355	1	0.0127163	1
2.528		0.606637	0.390228	0.905793	0.606637	0.6312	0.905793	0.781684	0.306649	0.738732		0.00402568	1	0.00447769	1	8.12287e-05	1		1.528		0.345677	0.412434	0.152097	0.345677	0.295724	0.412434	0.351846	0.134362	0.459277		0.427667	0	0.0107388	1	0.0144734	1
2.536		0.605749	0.38722	0.903498	0.605749	0.630035	0.903498	0.77909	0.304219	0.737373		0.00409916	1	0.00413175	1	8.1008e-05	1		1.536		0.341872	0.40579	0.149409	0.341872	0.29157	0.40579	0.345989	0.131843	0.45622		0.442189	0	0.0116086	1	0.0152494	1
2.544		0.60478	0.384754	0.901414	0.60478	0.627601	0.901414	0.777484	0.301958	0.736174		0.00422783	1	0.00381903	1	8.45995e-05	1		1.544		0.337676	0.398951	0.146484	0.337676	0.288032	0.398951	0.340567	0.128934	0.456326		0.456518	0	0.0125736	1	0.0163667	1
2.552		0.603098	0.383605	0.899692	0.603098	0.623957	0.899692	0.773563	0.300926	0.735635		0.00425378	1	0.00375434	1	8.99772e-05	1		1.552		0.333577	0.39183	0.143934	0.333577	0.284003	0.39183	0.334942	0.126388	0.455156		0.472582	0	0.0134644	1	0.0175538	1
2.56		0.60259	0.381544	0.896874	0.60259	0.621241	0.896874	0.770794	0.299055	0.732932		0.00455442	1	0.00351622	1	9.35036e-05	1		1.56		0.330368	0.385321	0.141787	0.330368	0.280464	0.385321	0.327595	0.124356	0.452744		0.491619	0	0.0144818	1	0.0186139	1
2.568		0.600751	0.379662	0.895111	0.600751	0.619593	0.895111	0.768158	0.297374	0.731645		0.00460525	1	0.00345104	1	9.65032e-05	1		1.568		0.32787	0.379074	0.140413	0.32787	0.27628	0.379074	0.320287	0.123	0.449581		0.518516	0	0.0156242	1	0.0198765	1
2.576		0.598957	0.377033	0.892189	0.598957	0.618421	0.892189	0.764795	0.295155	0.72985		0.0046547	1	0.00335208	1	9.76265e-05	1		1.576		0.325451	0.374124	0.138769	0.325451	0.270293	0.374124	0.316269	0.121478	0.445069		0.533884	0	0.0164108	1	0.0207035	1
2.584		0.597433	0.375076	0.888359	0.597433	0.618379	0.888359	0.757834	0.293259	0.726805		0.00476813	1	0.00317987	1	0.000100308	1		1.584		0.322497	0.368472	0.135272	0.322497	0.265382	0.368472	0.311087	0.11821	0.439621		0.553689	0	0.0166392	1	0.0212391	1
2.592		0.59383	0.372554	0.885412	0.59383	0.616606	0.885412	0.753396	0.291079	0.724177		0.00478163	1	0.00315347	1	0.000103668	1		1.592		0.318528	0.36274	0.132491	0.318528	0.258877	0.36274	0.306015	0.115936	0.434856		0.563566	0	0.0174361	1	0.0219024	1
2.6		0.590897	0.371228	0.884086	0.590897	0.615764	0.884086	0.750713	0.289396	0.723628		0.00453999	1	0.00328279	1	0.000105906	1		1.6		0.315814	0.357497	0.129098	0.315814	0.254777	0.357497	0.303179	0.113411	0.432108		0.57925	0	0.0172987	1	0.0221379	1
2.608		0.587676	0.369554	0.881067	0.587676	0.61463	0.881067	0.749457	0.287721	0.721445		0.00454029	1	0.00337535	1	0.000106478	1		1.608		0.312347	0.35134	0.127122	0.312347	0.250009	0.35134	0.299699	0.111682	0.430697		0.597578	0	0.0185933	1	0.0235504	1
2.616		0.584305	0.367821	0.878816	0.584305	0.613899	0.878816	0.743341	0.286201	0.720244		0.00450778	1	0.00354875	1	0.000113855	1		1.616		0.309333	0.347228	0.125507	0.309333	0.244535	0.347228	0.296139	0.109705	0.428059		0.599463	0	0.0203499	1	0.0244417	1
2.624		0.580941	0.366589	0.875756	0.580941	0.612479	0.875756	0.743084	0.284567	0.718003		0.00457293	1	0.00375898	1	0.000124565	1		1.624		0.306139	0.342823	0.122851	0.306139	0.238777	0.342823	0.294283	0.107326	0.427683		0.600955	0	0.0210578	1	0.0242739	1
2.632		0.577542	0.365071	0.87541	0.577542	0.609599	0.87541	0.743179	0.282973	0.718155		0.0042917	1	0.00399559	1	0.000124226	1		1.632		0.304319	0.336929	0.12013	0.304319	0.232034	0.336929	0.295993	0.104527	0.428991		0.635682	0	0.0197107	1	0.025653	1
2.64		0.574526	0.363946	0.872605	0.574526	0.607244	0.872605	0.742024	0.281408	0.715597		0.00420051	1	0.00416878	1	0.000129411	1		1.64		0.300416	0.332747	0.117848	0.300416	0.225342	0.332747	0.29403	0.102337	0.426305		0.632921	0	0.0206184	1	0.0259578	1
2.648		0.571806	0.36137	0.868158	0.571806	0.605394	0.868158	0.738667	0.278795	0.71177		0.00432431	1	0.00427288	1	0.00013847	1		1.648		0.297832	0.329585	0.114491	0.297832	0.218886	0.329585	0.29295	0.0995436	0.424136		0.63473	0	0.0205336	1	0.0255851	1
2.656		0.569514	0.359473	0.865191	0.569514	0.602653	0.865191	0.734456	0.277112	0.709537		0.00442542	1	0.00411003	1	0.000142646	1		1.656		0.294906	0.32509	0.111421	0.294906	0.211493	0.32509	0.293776	0.0966898	0.423096		0.645003	0	0.020488	1	0.0262779	1
2.664		0.566509	0.357108	0.862601	0.566509	0.599688	0.862601	0.731075	0.274673	0.706964		0.00436702	1	0.00423498	1	0.000146652	1		1.664		0.292208	0.321389	0.107328	0.292208	0.205216	0.321389	0.291677	0.0931406	0.421845		0.6517	0	0.0196668	1	0.0262229	1
2.672		0.56403	0.354749	0.859859	0.56403	0.598428	0.859859	0.729019	0.272044	0.703764		0.00443008	1	0.00430463	1	0.000148834	1		1.672		0.289134	0.317915	0.104522	0.289134	0.197263	0.317915	0.292228	0.0909001	0.419863		0.653689	0	0.0202933	1	0.0266706	1
2.68		0.561182	0.351779	0.855128	0.561182	0.595579	0.855128	0.725248	0.269236	0.699369		0.00470128	1	0.00431352	1	0.000151469	1		1.68		0.285403	0.31597	0.0997438	0.285403	0.192015	0.31597	0.293431	0.0871565	0.419058		0.627489	0	0.019547	1	0.0252044	1
2.688		0.560646	0.348654	0.851313	0.560646	0.591753	0.851313	0.721525	0.265916	0.695391		0.00520447	1	0.00395593	1	0.000153235	1		1.688		0.280914	0.312942	0.0951839	0.280914	0.185438	0.312942	0.29158	0.0834012	0.421281		0.60566	0	0.0200701	1	0.0244836	1
2.696		0.558542	0.346343	0.84585	0.558542	0.588186	0.84585	0.720853	0.264001	0.690398		0.00555489	1	0.0038813	1	0.000162788	1		1.696		0.276714	0.309353	0.090891	0.276714	0.17965	0.309353	0.289208	0.0800845	0.420925		0.592466	0	0.0202862	1	0.0245262	1
2.704		0.556071	0.343232	0.838852	0.556071	0.581843	0.838852	0.71927	0.261015	0.683449		0.00596849	1	0.00389416	1	0.000174791	1		1.704		0.272046	0.306787	0.0871992	0.272046	0.172342	0.306787	0.287639	0.0772664	0.421458		0.561504	0	0.0211772	1	0.0239797	1
2.712		0.553571	0.342019	0.830697	0.553571	0.576752	0.830697	0.717869	0.259953	0.675273		0.00679167	1	0.00405026	1	0.000193292	1		1.712		0.267536	0.306169	0.0822327	0.267536	0.164852	0.306169	0.288134	0.0733046	0.418312		0.512256	0	0.0217308	1	0.0224134	1
2.72		0.551163	0.338681	0.822159	0.551163	0.57188	0.822159	0.718178	0.257221	0.666952		0.00774194	1	0.00391677	1	0.000200866	1		1.72		0.262555	0.304062	0.0779509	0.262555	0.159503	0.304062	0.289513	0.0704154	0.419615		0.474928	0	0.0222041	1	0.021538	1
2.728		0.547393	0.333429	0.812986	0.547393	0.565741	0.812986	0.714358	0.252621	0.657472		0.00871418	1	0.00365035	1	0.000205646	1		1.728		0.256935	0.301579	0.07347	0.256935	0.152954	0.301579	0.287863	0.0669555	0.41859		0.435123	0	0.0230561	1	0.0208467	1
2.736		0.545251	0.330123	0.804443	0.545251	0.561421	0.804443	0.712964	0.249884	0.649182		0.00994265	1	0.00351719	1	0.0002197	1		1.736		0.250807	0.29947	0.069119	0.250807	0.146031	0.29947	0.285455	0.0637568	0.416804		0.389598	0	0.024471	1	0.0203543	1
2.744		0.540784	0.325152	0.794398	0.540784	0.556282	0.794398	0.710471	0.245909	0.63891		0.0115279	1	0.00356138	1	0.000230585	1		1.744		0.244427	0.2966	0.0655328	0.244427	0.139384	0.2966	0.283247	0.0614164	0.416952		0.346436	0	0.0259748	1	0.0198467	1
2.752		0.535922	0.319943	0.782887	0.535922	0.551543	0.782887	0.708386	0.241546	0.627722		0.0132461	1	0.00357145	1	0.000246562	1		1.752		0.238188	0.2936	0.0616662	0.238188	0.132294	0.2936	0.283216	0.0585752	0.41539		0.313532	0	0.0267837	1	0.019152	1
2.76		0.530863	0.315154	0.771257	0.530863	0.543854	0.771257	0.702268	0.237901	0.616132		0.0154619	1	0.00361042	1	0.000272762	1		1.76		0.232775	0.291317	0.0578746	0.232775	0.124566	0.291317	0.281861	0.0560239	0.411349		0.283404	0	0.0277455	1	0.0178918	1
2.768		0.525559	0.308341	0.761256	0.525559	0.538174	0.761256	0.696423	0.23217	0.606428		0.0170531	1	0.00340122	1	0.000271611	1		1.768		0.226067	0.288278	0.0535852	0.226067	0.119001	0.288278	0.27753	0.0524598	0.409995		0.249266	0	0.0287948	1	0.0170473	1
2.776		0.519356	0.300228	0.749248	0.519356	0.531669	0.749248	0.69106	0.225934	0.594861		0.0200735	1	0.00315693	1	0.000294841	1		1.776		0.221491	0.285589	0.0495683	0.221491	0.111985	0.285589	0.275875	0.0493895	0.410212		0.234106	0	0.028325	1	0.0162231	1
2.784		0.512385	0.292314	0.735815	0.512385	0.524312	0.735815	0.685357	0.21938	0.581659		0.023662	1	0.00303277	1	0.000311002	1		1.784		0.216556	0.282744	0.0458433	0.216556	0.104965	0.282744	0.272605	0.0465743	0.408702		0.215921	0	0.02855	1	0.0155122	1
2.792		0.504693	0.284849	0.720273	0.504693	0.516965	0.720273	0.681136	0.213256	0.567395		0.028375	1	0.00314093	1	0.000355463	1		1.792		0.211527	0.280338	0.040994	0.211527	0.0974919	0.280338	0.270308	0.0432142	0.410058		0.195213	0	0.0285951	1	0.014804	1
2.8		0.495151	0.276365	0.704845	0.495151	0.50758	0.704845	0.676145	0.206573	0.552989		0.0328019	1	0.00333708	1	0.000388664	1		1.8		0.205998	0.27865	0.036816	0.205998	0.0909687	0.27865	0.267906	0.0405265	0.409596		0.168684	0	0.0286071	1	0.01372	1
2.808		0.486191	0.267204	0.690875	0.486191	0.49934	0.690875	0.670756	0.199358	0.540255		0.0369119	1	0.00336883	1	0.000431833	1		1.808		0.199404	0.275845	0.0313204	0.199404	0.0833111	0.275845	0.26407	0.0362591	0.408934		0.145397	0	0.0290733	1	0.0127538	1
2.816		0.476555	0.257542	0.675911	0.476555	0.491085	0.675911	0.664203	0.191731	0.526879		0.0413593	1	0.00346246	1	0.000484951	1		1.816		0.193086	0.272305	0.0265376	0.193086	0.0752408	0.272305	0.258606	0.0328776	0.405024		0.131989	0	0.030361	1	0.0121608	1
2.824		0.466114	0.248365	0.662701	0.466114	0.481259	0.662701	0.656516	0.184614	0.514739		0.0437997	1	0.00360827	1	0.000518955	1		1.824		0.18557	0.268453	0.0215297	0.18557	0.0686846	0.268453	0.256311	0.0290777	0.404067		0.119338	0	0.0322069	1	0.0121623	1
2.832		0.456368	0.23802	0.647497	0.456368	0.470667	0.647497	0.652573	0.176329	0.50088		0.0489402	1	0.00358217	1	0.000561921	1		1.832		0.179295	0.26318	0.0155423	0.179295	0.0628491	0.26318	0.250962	0.0242685	0.404906		0.115243	0	0.0320631	1	0.0119111	1
2.84		0.445697	0.226846	0.631715	0.445697	0.458551	0.631715	0.644712	0.167423	0.487113		0.0538666	0	0.00354853	1	0.000610908	1		1.84		0.172673	0.26018	0.00957604	0.172673	0.055073	0.26018	0.244364	0.019575	0.405178		0.101962	0	0.0325723	1	0.0108281	1
2.848		0.435283	0.215349	0.613232	0.435283	0.447046	0.613232	0.636021	0.158291	0.470578		0.0638194	0	0.00351008	1	0.000699232	1		1.848		0.167226	0.256932	0.00367827	0.167226	0.0467342	0.256932	0.238949	0.0153303	0.40017		0.0975418	0	0.0318622	1	0.0101037	1
2.856		0.424298	0.204106	0.595127	0.424298	0.434895	0.595127	0.626457	0.149444	0.45466		0.0730826	0	0.00323889	1	0.000770121	1		1.856		0.160655	0.253514	-0.00377454	0.160655	0.0386868	0.253514	0.236856	0.00964	0.397291		0.0877403	0	0.031076	1	0.00912015	1
2.864		0.411682	0.193419	0.579421	0.411682	0.420734	0.579421	0.617579	0.140827	0.440707		0.0766091	0	0.00344266	1	0.000815579	1		1.864		0.153923	0.25033	-0.00937046	0.153923	0.0315817	0.25033	0.234466	0.00551458	0.396193		0.0795562	0	0.031641	1	0.00846099	1
2.872		0.398599	0.183194	0.561814	0.398599	0.408105	0.561814	0.60513	0.132815	0.425265		0.0821278	0	0.00374543	1	0.000918914	1		1.872		0.14798	0.248749	-0.0156549	0.14798	0.0236787	0.248749	0.229489	0.000779301	0.392641		0.0708629	0	0.0305162	1	0.00749716	1
2.88		0.386502	0.17172	0.543798	0.386502	0.397754	0.543798	0.591844	0.123925	0.409528		0.0909236	0	0.00364766	1	0.000990954	1		1.88		0.141801	0.246011	-0.0223019	0.141801	0.0155873	0.246011	0.22511	-0.00379736	0.387354		0.0640575	0	0.0300941	1	0.00687491	1
2.888		0.372646	0.160004	0.527731	0.372646	0.385208	0.527731	0.577059	0.114768	0.396475		0.0918889	0	0.0035848	1	0.00100191	1		1.888		0.135352	0.242794	-0.0288116	0.135352	0.0071004	0.242794	0.221769	-0.00869038	0.380842		0.0588585	0	0.0298615	1	0.00630163	1
2.896		0.359779	0.148349	0.511302	0.359779	0.371824	0.511302	0.561323	0.105884	0.382186		0.0972874	0	0.0034321	1	0.00106785	1		1.896		0.127036	0.238837	-0.0365615	0.127036	-0.000642185	0.238837	0.218209	-0.0148011	0.374315		0.0517606	0	0.030608	1	0.0055973	1
2.904		0.346749	0.137007	0.495793	0.346749	0.359139	0.495793	0.545992	0.0967103	0.368955		0.10057	0	0.00331393	1	0.00112386	1		1.904		0.119716	0.236116	-0.0437641	0.119716	-0.00767494	0.236116	0.21087	-0.0201915	0.369421		0.0455193	1	0.0305113	1	0.00510927	1
2.912		0.332608	0.124706	0.480436	0.332608	0.344513	0.480436	0.533714	0.0868969	0.355791		0.101479	0	0.00341096	1	0.00116505	1		1.912		0.113115	0.233032	-0.0504101	0.113115	-0.0130156	0.233032	0.207665	-0.0249122	0.366262		0.0403415	1	0.0304565	1	0.00461869	1
2.92		0.320461	0.112787	0.465543	0.320461	0.333567	0.465543	0.518185	0.0772346	0.34379		0.103136	0	0.00342479	1	0.00114541	1		1.92		0.106905	0.230714	-0.0565553	0.106905	-0.0190491	0.230714	0.204135	-0.0299287	0.362869		0.0364049	1	0.0296767	1	0.00409415	1
2.928		0.307815	0.100173	0.450544	0.307815	0.318551	0.450544	0.504852	0.0672898	0.331592		0.104968	0	0.00334615	1	0.00112539	1		1.928		0.100645	0.227401	-0.0626326	0.100645	-0.0258574	0.227401	0.201451	-0.0348853	0.356854		0.0337369	1	0.0290659	1	0.00372727	1
2.936		0.294505	0.087418	0.437082	0.294505	0.304859	0.437082	0.491733	0.0570012	0.320662		0.102286	0	0.00330061	1	0.00108591	1		1.936		0.0960918	0.225519	-0.0697788	0.0960918	-0.0329539	0.225519	0.195199	-0.0408022	0.350889		0.0313343	1	0.0272895	1	0.00321914	1
2.944		0.281574	0.0741232	0.425385	0.281574	0.291472	0.425385	0.482046	0.0460201	0.310963		0.0961696	0	0.00316328	1	0.000947036	1		1.944		0.0911692	0.221821	-0.0765639	0.0911692	-0.0384813	0.221821	0.190417	-0.0460647	0.347105		0.0319868	1	0.0246952	1	0.00298334	1
2.952		0.26848	0.061545	0.412753	0.26848	0.278174	0.412753	0.469102	0.035972	0.300202		0.0925048	0	0.00305511	1	0.000883515	1		1.952		0.0873516	0.218183	-0.0830982	0.0873516	-0.0443846	0.218183	0.18852	-0.0512216	0.341648		0.0337355	1	0.0220007	1	0.00277372	1
2.96		0.255778	0.0486242	0.401347	0.255778	0.264292	0.401347	0.454495	0.0254236	0.29054		0.0877268	0	0.00284985	1	0.000829908	1		1.96		0.0820749	0.214559	-0.0890068	0.0820749	-0.0513725	0.214559	0.181081	-0.0558636	0.336974		0.0338368	1	0.0212464	1	0.0025769	1
2.968		0.243938	0.0365068	0.38918	0.243938	0.250047	0.38918	0.440638	0.015715	0.280688		0.086394	0	0.00270877	1	0.000797874	1		1.968		0.0784018	0.211342	-0.0948099	0.0784018	-0.0573712	0.211342	0.176808	-0.0604653	0.330513		0.0358969	1	0.0194629	1	0.00245159	1
2.976		0.231166	0.024533	0.37861	0.231166	0.23688	0.37861	0.428231	0.00583691	0.271311		0.0813436	0	0.0026798	1	0.000730769	1		1.976		0.0747238	0.205546	-0.100668	0.0747238	-0.0616069	0.205546	0.171031	-0.0650434	0.322756		0.040027	1	0.0180841	1	0.00243394	1
2.984		0.218102	0.0138943	0.369413	0.218102	0.223932	0.369413	0.418775	-0.00280365	0.263253		0.0737992	0	0.00307877	1	0.000684896	1		1.984		0.0715831	0.202158	-0.106489	0.0715831	-0.0668841	0.202158	0.164743	-0.069959	0.319396		0.0432884	1	0.0164581	1	0.00229241	1
2.992		0.206509	0.00401529	0.35946	0.206509	0.209912	0.35946	0.408253	-0.0104568	0.255686		0.0693354	0	0.00320386	1	0.000638316	1		1.992		0.0688112	0.198184	-0.111634	0.0688112	-0.0724673	0.198184	0.157678	-0.0739604	0.317885		0.0489912	1	0.0153151	1	0.00224114	1
3		0.193964	-0.00427655	0.35043	0.193964	0.197559	0.35043	0.399651	-0.0169489	0.248613		0.0614589	0	0.00364267	1	0.000610734	1		2		0.0656975	0.194655	-0.117897	0.0656975	-0.0760998	0.194655	0.150031	-0.0789364	0.3163		0.0530013	0	0.0139183	1	0.0021684	1
3.008		0.182458	-0.0123013	0.343008	0.182458	0.184518	0.343008	0.394342	-0.0232387	0.242436		0.0534454	0	0.00399678	1	0.000557303	1		2.008		0.0631176	0.190116	-0.121091	0.0631176	-0.079931	0.190116	0.14076	-0.0810508	0.314466		0.0590718	0	0.0137716	1	0.00230583	1
3.016		0.170698	-0.0206588	0.336506	0.170698	0.173712	0.336506	0.388311	-0.029397	0.23724		0.0447631	1	0.00423479	1	0.000493136	1		2.016		0.0611118	0.185828	-0.124136	0.0611118	-0.0832253	0.185828	0.134418	-0.0832174	0.311027		0.0674851	0	0.0131136	1	0.00241495	1
3.024		0.160819	-0.0275957	0.328908	0.160819	0.163409	0.328908	0.382334	-0.0347459	0.230931		0.0406069	1	0.00444032	1	0.000449864	1		2.024		0.0592096	0.181954	-0.127818	0.0592096	-0.0872981	0.181954	0.130118	-0.0863873	0.311176		0.0741076	0	0.0120665	1	0.00244409	1
3.032		0.150763	-0.0342013	0.323294	0.150763	0.153832	0.323294	0.374398	-0.0396691	0.226518		0.0355356	1	0.0049426	1	0.000416326	1		2.032		0.0564951	0.177035	-0.130143	0.0564951	-0.0925575	0.177035	0.127343	-0.0882071	0.310457		0.0833144	0	0.0115973	1	0.00269351	1
3.04		0.14184	-0.0408825	0.317186	0.14184	0.144337	0.317186	0.370323	-0.0444228	0.221951		0.032285	1	0.00521943	1	0.000396338	1		2.04		0.054566	0.170829	-0.132637	0.054566	-0.0960099	0.170829	0.121642	-0.0902382	0.311555		0.0979955	0	0.0107732	1	0.00299744	1
3.048		0.132628	-0.045842	0.313816	0.132628	0.13746	0.313816	0.366265	-0.048236	0.219294		0.0269669	1	0.00585358	1	0.000366734	1		2.048		0.0518727	0.166187	-0.136024	0.0518727	-0.100285	0.166187	0.114778	-0.0933613	0.308447		0.108721	0	0.00991622	1	0.00315821	1
3.056		0.125008	-0.050028	0.31013	0.125008	0.131989	0.31013	0.364716	-0.0512466	0.216708		0.0240993	1	0.00656519	1	0.000345628	1		2.056		0.0491315	0.161194	-0.138946	0.0491315	-0.101758	0.161194	0.109157	-0.0962677	0.306281		0.118117	0	0.00930867	1	0.00338081	1
3.064		0.117537	-0.0544908	0.30828	0.117537	0.124849	0.30828	0.362391	-0.0545271	0.215539		0.0199328	1	0.00715887	1	0.000306695	1		2.064		0.0460164	0.15708	-0.139897	0.0460164	-0.103753	0.15708	0.105409	-0.0973669	0.303555		0.123991	0	0.00928737	1	0.00361819	1
3.072		0.111367	-0.0575935	0.30682	0.111367	0.117965	0.30682	0.360243	-0.0566372	0.214889		0.0168455	1	0.0076675	1	0.000274486	1		2.072		0.044765	0.151546	-0.142409	0.044765	-0.103255	0.151546	0.101586	-0.0999412	0.303223		0.146136	0	0.00840612	1	0.00411338	1
3.08		0.105739	-0.0609414	0.308195	0.105739	0.112257	0.308195	0.360931	-0.0585392	0.216721		0.0131638	1	0.00801226	1	0.000229976	1		2.08		0.0430654	0.149391	-0.143089	0.0430654	-0.103515	0.149391	0.0958516	-0.100412	0.303603		0.147743	0	0.00819978	1	0.00434499	1
3.088		0.101852	-0.0642131	0.308334	0.101852	0.108297	0.308334	0.362479	-0.0602492	0.217341		0.0113132	1	0.00806626	1	0.000209817	1		2.088		0.0417008	0.145053	-0.145074	0.0417008	-0.104803	0.145053	0.0909321	-0.102606	0.30312		0.159344	0	0.00759252	1	0.00447297	1
3.096		0.0983606	-0.0664296	0.307959	0.0983606	0.102833	0.307959	0.364644	-0.0614565	0.217424		0.00993559	1	0.00778872	1	0.000200624	1		2.096		0.0405593	0.140633	-0.147848	0.0405593	-0.106895	0.140633	0.0867837	-0.105063	0.304095		0.17618	0	0.00686073	1	0.00471551	1
3.104		0.0935781	-0.0678153	0.308704	0.0935781	0.0983013	0.308704	0.36801	-0.0623523	0.218392		0.00778261	1	0.00844834	1	0.000173442	1		2.104		0.0381545	0.137362	-0.149438	0.0381545	-0.107243	0.137362	0.0812006	-0.106761	0.304369		0.176746	0	0.00660585	1	0.004776	1
3.112		0.0908534	-0.0687819	0.308499	0.0908534	0.0942625	0.308499	0.370298	-0.062458	0.21915		0.00690858	1	0.00834616	1	0.000160028	1		2.112		0.0365041	0.132591	-0.151721	0.0365041	-0.108189	0.132591	0.075611	-0.108899	0.303291		0.193992	0	0.00596692	1	0.00513145	1
3.12		0.0880658	-0.069143	0.309714	0.0880658	0.0902034	0.309714	0.373838	-0.0623337	0.221269		0.00579662	1	0.00819688	1	0.00014564	1		2.12		0.0335364	0.127436	-0.154342	0.0335364	-0.108798	0.127436	0.0713533	-0.111395	0.301022		0.203409	0	0.00582645	1	0.00531404	1
3.128		0.0873308	-0.0700646	0.31351	0.0873308	0.0878878	0.31351	0.375936	-0.0632413	0.225752		0.00465016	1	0.00741912	1	0.000116274	1		2.128		0.0304817	0.121341	-0.156616	0.0304817	-0.110307	0.121341	0.065915	-0.113848	0.301157		0.218936	0	0.00607245	1	0.00587779	1
3.136		0.0869807	-0.0697093	0.315315	0.0869807	0.0856874	0.315315	0.375438	-0.0624461	0.228172		0.00392663	1	0.00679903	1	0.000103713	1		2.136		0.0270229	0.117931	-0.157513	0.0270229	-0.111578	0.117931	0.0589185	-0.114949	0.300305		0.219277	0	0.00651115	1	0.00630099	1
3.144		0.086968	-0.070387	0.318337	0.086968	0.0830942	0.318337	0.380507	-0.0626054	0.231985		0.00334166	1	0.00545357	1	8.86195e-05	1		2.144		0.0241125	0.112755	-0.158487	0.0241125	-0.113957	0.112755	0.0530348	-0.115898	0.301406		0.230359	0	0.0069751	1	0.00698848	1
3.152		0.0885921	-0.0702694	0.318549	0.0885921	0.0823229	0.318549	0.383108	-0.0623184	0.23296		0.00317379	1	0.00429881	1	8.26323e-05	1		2.152		0.0203782	0.109448	-0.160716	0.0203782	-0.114381	0.109448	0.045786	-0.118066	0.30004		0.228126	0	0.00753465	1	0.00707811	1
3.16		0.0905701	-0.0696666	0.320481	0.0905701	0.0830734	0.320481	0.380707	-0.0615836	0.23598		0.00294366	1	0.00329836	1	7.59964e-05	1		2.16		0.0167859	0.10566	-0.162406	0.0167859	-0.116155	0.10566	0.037461	-0.11965	0.297212		0.230849	0	0.00824054	1	0.0074507	1
3.168		0.0909152	-0.0687313	0.322061	0.0909152	0.0851814	0.322061	0.37808	-0.0603447	0.23874		0.00263923	1	0.0028866	1	6.87203e-05	1		2.168		0.0132638	0.100846	-0.16448	0.0132638	-0.11708	0.100846	0.0335875	-0.121333	0.293977		0.23781	0	0.00869712	1	0.00805455	1
3.176		0.0922209	-0.0660397	0.325127	0.0922209	0.0846524	0.325127	0.374864	-0.0575669	0.242549		0.00232731	1	0.00241376	1	6.33825e-05	1		2.176		0.00795198	0.0969111	-0.167275	0.00795198	-0.116722	0.0969111	0.0293089	-0.12391	0.291983		0.231655	0	0.00998656	1	0.00829302	1
3.184		0.0938024	-0.064769	0.329337	0.0938024	0.0837891	0.329337	0.371112	-0.0562374	0.247573		0.00200191	1	0.00202842	1	5.38788e-05	1		2.184		0.00252544	0.0945677	-0.169292	0.00252544	-0.118495	0.0945677	0.024778	-0.125533	0.29014		0.219077	0	0.0115704	1	0.00843157	1
3.192		0.0965416	-0.0643749	0.330188	0.0965416	0.0855489	0.330188	0.366005	-0.0553372	0.249224		0.00195757	1	0.00135108	1	4.76735e-05	1		2.192		-0.00207793	0.0907415	-0.172232	-0.00207793	-0.120731	0.0907415	0.0166648	-0.127925	0.288317		0.216288	0	0.0124565	1	0.00845097	1
3.2		0.0990964	-0.0639348	0.332011	0.0990964	0.0854769	0.332011	0.362711	-0.0546229	0.251725		0.00197931	1	0.000883081	1	4.20518e-05	1		2.2		-0.00792852	0.0875165	-0.174206	-0.00792852	-0.120979	0.0875165	0.00613556	-0.129311	0.282568		0.202574	0	0.0147611	1	0.00865385	1
3.208		0.100913	-0.0643935	0.334095	0.100913	0.0833998	0.334095	0.357937	-0.0547928	0.25465		0.00198105	1	0.000619197	1	3.77453e-05	1		2.208		-0.0125962	0.0852793	-0.176493	-0.0125962	-0.12191	0.0852793	0.000929893	-0.131372	0.278464		0.194422	0	0.0161579	1	0.00852411	1
3.216		0.102962	-0.0650525	0.335434	0.102962	0.0831158	0.335434	0.356139	-0.055242	0.256315		0.00198094	1	0.000434766	1	3.41058e-05	1		2.216		-0.0173783	0.0827373	-0.178721	-0.0173783	-0.121461	0.0827373	-0.00388685	-0.132888	0.277342		0.185465	0	0.018374	1	0.00882997	1
3.224		0.103319	-0.0664271	0.336635	0.103319	0.0851499	0.336635	0.353298	-0.056652	0.258506		0.00188065	1	0.000354129	1	3.00665e-05	1		2.224		-0.0205938	0.0818495	-0.180903	-0.0205938	-0.122613	0.0818495	-0.0120751	-0.134429	0.274711		0.173604	0	0.0194398	1	0.00821482	1
3.232		0.103984	-0.0682245	0.334727	0.103984	0.0853159	0.334727	0.349275	-0.0579065	0.257646		0.00207502	1	0.000276621	1	2.88791e-05	1		2.232		-0.0244649	0.0808028	-0.182884	-0.0244649	-0.122771	0.0808028	-0.0159309	-0.1362	0.27148		0.164722	0	0.0200488	1	0.00811547	1
3.24		0.104079	-0.0701551	0.334582	0.104079	0.0874725	0.334582	0.348258	-0.0596981	0.258537		0.00191368	1	0.000236705	1	2.48296e-05	1		2.24		-0.0285907	0.0774339	-0.184972	-0.0285907	-0.12376	0.0774339	-0.0219346	-0.138511	0.267637		0.162593	0	0.0204576	1	0.00841601	1
3.248		0.102961	-0.0729854	0.334745	0.102961	0.0877454	0.334745	0.346495	-0.0621582	0.259444		0.00181736	1	0.000179617	1	2.19099e-05	1		2.248		-0.0318879	0.0764797	-0.187696	-0.0318879	-0.124465	0.0764797	-0.0269993	-0.140654	0.263831		0.153908	0	0.021252	1	0.00798988	1
3.256		0.101305	-0.076955	0.335029	0.101305	0.0879376	0.335029	0.344059	-0.0657065	0.260638		0.00164793	1	0.000149169	1	1.73762e-05	1		2.256		-0.0349233	0.0762546	-0.189936	-0.0349233	-0.125834	0.0762546	-0.0342603	-0.142503	0.260278		0.141685	0	0.0221081	1	0.0075459	1
3.264		0.100233	-0.0797248	0.334547	0.100233	0.0848483	0.334547	0.342362	-0.0679867	0.260801		0.00158279	1	0.000127063	1	1.47999e-05	1		2.264		-0.0385194	0.0739348	-0.192198	-0.0385194	-0.126365	0.0739348	-0.0401611	-0.144259	0.25454		0.1377	0	0.0229413	1	0.00756814	1
3.272		0.0987087	-0.0819001	0.332598	0.0987087	0.0813465	0.332598	0.340414	-0.06958	0.259676		0.00171742	1	0.00011646	1	1.50245e-05	1		2.272		-0.0422539	0.0730759	-0.194241	-0.0422539	-0.1283	0.0730759	-0.0455214	-0.146003	0.248311		0.127116	0	0.02519	1	0.00730864	1
3.28		0.097097	-0.0860981	0.332416	0.097097	0.0798439	0.332416	0.335536	-0.0731562	0.260675		0.00152607	1	0.000100706	1	1.23273e-05	1		2.28		-0.0465232	0.0702761	-0.195191	-0.0465232	-0.131298	0.0702761	-0.0532256	-0.146851	0.244437		0.12399	0	0.0287098	1	0.00792583	1
3.288		0.0935443	-0.0912808	0.328902	0.0935443	0.0778063	0.328902	0.33157	-0.0774929	0.258263		0.00148403	1	9.09509e-05	1	1.07267e-05	1		2.288		-0.0500349	0.0682253	-0.197835	-0.0500349	-0.132929	0.0682253	-0.0581116	-0.148884	0.237973		0.118594	0	0.0299823	1	0.00794673	1
3.296		0.0889295	-0.0953615	0.326524	0.0889295	0.0755339	0.326524	0.328202	-0.0807446	0.256782		0.00135192	1	0.000100156	1	9.60717e-06	1		2.296		-0.0528736	0.0665913	-0.199961	-0.0528736	-0.133977	0.0665913	-0.0655848	-0.150399	0.233495		0.112696	0	0.0315885	1	0.00794927	1
3.304		0.0849797	-0.0998127	0.322707	0.0849797	0.072018	0.322707	0.324523	-0.0839706	0.254489		0.00138366	1	0.000111915	1	9.11341e-06	1		2.304		-0.0562063	0.0662773	-0.202487	-0.0562063	-0.134811	0.0662773	-0.0695801	-0.152646	0.231121		0.102656	0	0.0317807	1	0.00760085	1
3.312		0.0808342	-0.105483	0.318617	0.0808342	0.0691848	0.318617	0.319022	-0.0884786	0.25221		0.00127587	1	9.1402e-05	1	8.04267e-06	1		2.312		-0.0588538	0.0655079	-0.203422	-0.0588538	-0.134777	0.0655079	-0.0755953	-0.153312	0.227874		0.0964838	0	0.0347772	1	0.00780902	1
3.32		0.0753674	-0.109381	0.314245	0.0753674	0.0669376	0.314245	0.314038	-0.0914224	0.248845		0.00113182	1	8.46139e-05	1	7.50172e-06	1		2.32		-0.062262	0.062504	-0.204942	-0.062262	-0.135917	0.062504	-0.0776491	-0.154382	0.224186		0.0943	0	0.0372184	1	0.0083388	1
3.328		0.0721853	-0.115284	0.310636	0.0721853	0.0636071	0.310636	0.306578	-0.0956738	0.246142		0.00116185	1	6.34358e-05	1	6.43591e-06	1		2.328		-0.0655073	0.0603591	-0.206181	-0.0655073	-0.136745	0.0603591	-0.082372	-0.1554	0.220013		0.0876713	0	0.0391245	1	0.00826047	1
3.336		0.066979	-0.121214	0.306955	0.066979	0.0607695	0.306955	0.298381	-0.100083	0.243299		0.00102111	1	5.80335e-05	1	5.64235e-06	1		2.336		-0.069466	0.058406	-0.207656	-0.069466	-0.139123	0.058406	-0.0856204	-0.156665	0.216064		0.0823757	0	0.0421619	1	0.0082178	1
3.344		0.0616447	-0.126469	0.301756	0.0616447	0.0571454	0.301756	0.290758	-0.104381	0.239446		0.00105886	1	6.17e-05	1	5.587e-06	1		2.344		-0.0725515	0.0553545	-0.209317	-0.0725515	-0.141507	0.0553545	-0.0863563	-0.158229	0.21227		0.080644	0	0.0435436	1	0.00884862	1
3.352		0.0556026	-0.132022	0.296532	0.0556026	0.0536148	0.296532	0.285121	-0.108981	0.2351		0.0010675	1	6.4876e-05	1	5.94016e-06	1		2.352		-0.0776526	0.0540959	-0.210831	-0.0776526	-0.143072	0.0540959	-0.0888002	-0.159308	0.208009		0.0729902	0	0.0495141	1	0.00910579	1
3.36		0.0506661	-0.137921	0.291177	0.0506661	0.0497953	0.291177	0.279568	-0.113607	0.231026		0.00103497	1	5.5817e-05	1	5.69462e-06	1		2.36		-0.080625	0.0520205	-0.214282	-0.080625	-0.143805	0.0520205	-0.091535	-0.162775	0.20361		0.069803	0	0.0496072	1	0.00856711	1
3.368		0.0449786	-0.143455	0.285835	0.0449786	0.0466424	0.285835	0.274089	-0.118304	0.226354		0.00100182	1	5.71213e-05	1	5.76601e-06	1		2.368		-0.0851758	0.0511629	-0.216735	-0.0851758	-0.14421	0.0511629	-0.0939858	-0.165209	0.198373		0.0612978	0	0.0525546	0	0.00805909	1
3.376		0.0399121	-0.149615	0.280534	0.0399121	0.0397434	0.280534	0.269381	-0.122713	0.221808		0.00101587	1	5.78389e-05	1	5.91986e-06	1		2.376		-0.089167	0.0494128	-0.217524	-0.089167	-0.144602	0.0494128	-0.0970122	-0.165797	0.195705		0.0571374	0	0.0582376	0	0.00821939	1
3.384		0.0342605	-0.155235	0.275766	0.0342605	0.033359	0.275766	0.262926	-0.126916	0.218144		0.0009308	1	5.63612e-05	1	6.0084e-06	1		2.384		-0.0928018	0.0487458	-0.218199	-0.0928018	-0.145263	0.0487458	-0.0977863	-0.166358	0.191542		0.0514378	0	0.0632775	0	0.00824474	1
3.392		0.0280508	-0.161292	0.267297	0.0280508	0.0272489	0.267297	0.254885	-0.13162	0.210787		0.00107619	1	5.54791e-05	1	7.12387e-06	1		2.392		-0.0944942	0.0464887	-0.219553	-0.0944942	-0.144317	0.0464887	-0.0990071	-0.167542	0.190308		0.0514776	0	0.0639486	0	0.00833875	1
3.4		0.0223811	-0.167789	0.261431	0.0223811	0.0228672	0.261431	0.24853	-0.136276	0.206446		0.000995182	1	4.92106e-05	1	7.30769e-06	1		2.4		-0.0969869	0.044877	-0.220051	-0.0969869	-0.144609	0.044877	-0.0995896	-0.16791	0.187675		0.0474188	1	0.0650501	0	0.00815851	1
3.408		0.0160598	-0.173701	0.252868	0.0160598	0.0167711	0.252868	0.240716	-0.140777	0.199463		0.00109358	1	4.96713e-05	1	7.78885e-06	1		2.408		-0.0998094	0.0425133	-0.222136	-0.0998094	-0.145258	0.0425133	-0.100439	-0.169892	0.187505		0.0461407	1	0.0636085	0	0.00798324	1
3.416		0.00802482	-0.179933	0.246471	0.00802482	0.0113073	0.246471	0.23052	-0.146083	0.194309		0.000997094	1	5.66437e-05	1	7.54402e-06	1		2.416		-0.101906	0.0412144	-0.223619	-0.101906	-0.145034	0.0412144	-0.103036	-0.171265	0.186428		0.0432671	1	0.0620044	0	0.00783092	1
3.424		0.000547125	-0.185965	0.24022	0.000547125	0.00675309	0.24022	0.223692	-0.150987	0.189503		0.000865992	1	5.70827e-05	1	7.14014e-06	1		2.424		-0.102964	0.0383012	-0.224073	-0.102964	-0.145179	0.0383012	-0.105261	-0.171779	0.184202		0.0451263	1	0.0607011	0	0.0082388	1
3.432		-0.00475143	-0.19161	0.233635	-0.00475143	0.000973595	0.233635	0.213651	-0.155556	0.184453		0.000859673	1	4.99487e-05	1	7.441e-06	1		2.432		-0.105643	0.0366873	-0.225249	-0.105643	-0.146497	0.0366873	-0.105829	-0.172753	0.183116		0.0428324	1	0.0616166	0	0.00826933	1
3.44		-0.0105105	-0.196495	0.230109	-0.0105105	-0.00395459	0.230109	0.201765	-0.158958	0.182364		0.000710328	1	5.84605e-05	1	7.5568e-06	1		2.44		-0.108499	0.0363077	-0.22622	-0.108499	-0.147774	0.0363077	-0.104696	-0.173814	0.182943		0.0388757	1	0.0663623	0	0.00814855	1
3.448		-0.0157442	-0.20199	0.227118	-0.0157442	-0.00962488	0.227118	0.187859	-0.162844	0.180553		0.000631764	1	6.95802e-05	1	7.71417e-06	1		2.448		-0.109833	0.0345438	-0.226431	-0.109833	-0.149859	0.0345438	-0.10486	-0.173812	0.181882		0.0392054	1	0.0667843	0	0.00857377	1
3.456		-0.0217005	-0.206306	0.222169	-0.0217005	-0.0154324	0.222169	0.175228	-0.16552	0.17698		0.000575733	1	8.19785e-05	1	8.20319e-06	1		2.456		-0.111179	0.0345397	-0.226641	-0.111179	-0.153057	0.0345397	-0.105458	-0.173989	0.180254		0.0364926	1	0.0674891	0	0.00857653	1
3.464		-0.0270625	-0.210227	0.217745	-0.0270625	-0.0209261	0.217745	0.166595	-0.16816	0.174275		0.000510647	1	8.66901e-05	1	8.41015e-06	1		2.464		-0.113828	0.0324199	-0.226699	-0.113828	-0.155041	0.0324199	-0.102621	-0.173955	0.178865		0.0352531	1	0.0715276	0	0.00893102	1
3.472		-0.0317582	-0.213966	0.212596	-0.0317582	-0.0263629	0.212596	0.152479	-0.170457	0.170523		0.000487355	1	9.09016e-05	1	8.94982e-06	1		2.472		-0.1164	0.0311861	-0.227623	-0.1164	-0.155643	0.0311861	-0.0990446	-0.175155	0.175273		0.033319	1	0.0752466	0	0.00897568	1
3.48		-0.0372554	-0.218402	0.2074	-0.0372554	-0.0316012	0.2074	0.141038	-0.173421	0.166945		0.000474293	1	9.69208e-05	1	9.69418e-06	1		2.48		-0.117595	0.0300075	-0.227947	-0.117595	-0.158333	0.0300075	-0.0993466	-0.17549	0.173748		0.0333168	1	0.0761838	0	0.00916508	1
3.488		-0.0432204	-0.221831	0.201383	-0.0432204	-0.0392025	0.201383	0.130761	-0.175684	0.162299		0.000453208	1	0.000103688	1	1.05227e-05	1		2.488		-0.119512	0.028954	-0.228454	-0.119512	-0.15959	0.028954	-0.0933745	-0.175916	0.174341		0.0313698	1	0.0782603	0	0.00904728	1
3.496		-0.0476375	-0.224671	0.195019	-0.0476375	-0.0479185	0.195019	0.120663	-0.177358	0.156777		0.000480807	1	0.000105764	1	1.26939e-05	1		2.496		-0.122096	0.0289107	-0.2289	-0.122096	-0.161346	0.0289107	-0.0927467	-0.176367	0.174402		0.0282394	1	0.0855007	0	0.008738	1
3.504		-0.0521303	-0.228787	0.189516	-0.0521303	-0.0555037	0.189516	0.111906	-0.179697	0.152438		0.000462361	1	0.000110335	1	1.3354e-05	1		2.504		-0.122947	0.0274561	-0.229316	-0.122947	-0.162807	0.0274561	-0.0917202	-0.176731	0.176731		0.0287597	1	0.0843644	0	0.00882051	1
3.512		-0.0571076	-0.23183	0.182407	-0.0571076	-0.062319	0.182407	0.103555	-0.181807	0.146187		0.00050208	1	0.000111597	1	1.59741e-05	1		2.512		-0.122616	0.0279554	-0.229645	-0.122616	-0.163067	0.0279554	-0.0921079	-0.177071	0.179817		0.0283766	1	0.0810594	0	0.00858883	1
3.52		-0.0625537	-0.233629	0.177071	-0.0625537	-0.0688254	0.177071	0.0953534	-0.182882	0.141857		0.00050948	1	0.000137695	1	1.8647e-05	1		2.52		-0.123425	0.02761	-0.22878	-0.123425	-0.162822	0.02761	-0.0902779	-0.17627	0.181131		0.0283469	1	0.0859493	0	0.00904673	1
3.528		-0.0671295	-0.235786	0.172286	-0.0671295	-0.0754569	0.172286	0.0848849	-0.184024	0.138341		0.000470951	1	0.000165366	1	2.08564e-05	1		2.528		-0.123019	0.0273873	-0.229065	-0.123019	-0.163991	0.0273873	-0.0877614	-0.176794	0.1837		0.0289296	1	0.0832607	0	0.00913151	1
3.536		-0.0710253	-0.238645	0.165918	-0.0710253	-0.0819317	0.165918	0.0766482	-0.186103	0.133257		0.000474452	1	0.000169286	1	2.30622e-05	1		2.536		-0.123932	0.0274124	-0.230001	-0.123932	-0.162922	0.0274124	-0.0887185	-0.177953	0.186364		0.0272575	1	0.0814824	0	0.00901085	1
3.544		-0.0747113	-0.240954	0.159562	-0.0747113	-0.0882136	0.159562	0.0684949	-0.187572	0.128368		0.00047133	1	0.00020195	1	2.52144e-05	1		2.544		-0.124047	0.0278763	-0.229861	-0.124047	-0.163737	0.0278763	-0.0899785	-0.178364	0.18773		0.0261628	1	0.0795388	0	0.00882976	1
3.552		-0.078008	-0.242914	0.154572	-0.078008	-0.0950368	0.154572	0.0615927	-0.188648	0.124948		0.000494178	1	0.000223535	1	2.70821e-05	1		2.552		-0.123689	0.0279866	-0.230395	-0.123689	-0.163818	0.0279866	-0.0912436	-0.179412	0.188095		0.0264271	1	0.0754863	0	0.00895281	1
3.56		-0.0814512	-0.244458	0.151694	-0.0814512	-0.10117	0.151694	0.0547962	-0.189919	0.123757		0.000456518	1	0.000257374	1	2.7059e-05	1		2.56		-0.124286	0.0278377	-0.230925	-0.124286	-0.164737	0.0278377	-0.0913108	-0.180457	0.188471		0.0261052	1	0.0746911	0	0.00881861	1
3.568		-0.0839971	-0.247631	0.148503	-0.0839971	-0.108399	0.148503	0.0466049	-0.192306	0.121935		0.000474981	1	0.00026069	1	2.7221e-05	1		2.568		-0.124049	0.0302015	-0.230899	-0.124049	-0.164898	0.0302015	-0.09202	-0.180263	0.187369		0.0245153	1	0.0744154	0	0.00830944	1
3.576		-0.0859342	-0.248019	0.144626	-0.0859342	-0.115391	0.144626	0.0401976	-0.191994	0.119738		0.000514644	1	0.000335637	1	3.03783e-05	1		2.576		-0.122607	0.031722	-0.23042	-0.122607	-0.164296	0.031722	-0.0947965	-0.180331	0.185995		0.0243703	1	0.0700358	0	0.00783688	1
3.584		-0.0878343	-0.247909	0.140702	-0.0878343	-0.121634	0.140702	0.0328732	-0.191301	0.117038		0.000545545	1	0.000386403	1	3.52026e-05	1		2.584		-0.121734	0.0321033	-0.230514	-0.121734	-0.162849	0.0321033	-0.0954337	-0.180808	0.185464		0.0251828	1	0.0677449	0	0.00783415	1
3.592		-0.0894614	-0.250912	0.137072	-0.0894614	-0.126443	0.137072	0.0271244	-0.1934	0.114748		0.000588549	1	0.000370932	1	3.78105e-05	1		2.592		-0.12232	0.0328773	-0.228485	-0.12232	-0.163555	0.0328773	-0.0960234	-0.179428	0.185349		0.0245262	1	0.0718084	0	0.0082471	1
3.6		-0.0908122	-0.253336	0.134181	-0.0908122	-0.130393	0.134181	0.019059	-0.19498	0.112972		0.000643904	1	0.000368268	1	3.88968e-05	1		2.6		-0.121748	0.035013	-0.226337	-0.121748	-0.162896	0.035013	-0.0944112	-0.178165	0.185629		0.0233356	1	0.0737351	0	0.00828766	1
3.608		-0.0930013	-0.255335	0.130226	-0.0930013	-0.137117	0.130226	0.0106815	-0.195886	0.109875		0.000697737	1	0.000384648	1	4.59658e-05	1		2.608		-0.120699	0.0359787	-0.224906	-0.120699	-0.161098	0.0359787	-0.0942119	-0.177291	0.184991		0.0241394	1	0.0741576	0	0.00863229	1
3.616		-0.0947032	-0.2559	0.129138	-0.0947032	-0.141905	0.129138	0.00304669	-0.195733	0.110064		0.000680434	1	0.00040779	1	4.78679e-05	1		2.616		-0.119914	0.0371482	-0.222945	-0.119914	-0.158241	0.0371482	-0.0984507	-0.176175	0.183045		0.0250704	1	0.0772755	0	0.00901386	1
3.624		-0.0957095	-0.257699	0.127177	-0.0957095	-0.146585	0.127177	-0.00364777	-0.196485	0.109336		0.000728742	1	0.000363255	1	5.27521e-05	1		2.624		-0.119182	0.0404572	-0.221191	-0.119182	-0.15564	0.0404572	-0.0968716	-0.175214	0.181641		0.0237775	1	0.0799553	0	0.00907818	1
3.632		-0.0968322	-0.258561	0.125148	-0.0968322	-0.150203	0.125148	-0.0072545	-0.196792	0.10868		0.000777862	1	0.000337349	1	5.65542e-05	1		2.632		-0.117071	0.0428817	-0.217961	-0.117071	-0.153263	0.0428817	-0.0981402	-0.172903	0.180825		0.0239944	1	0.0829351	0	0.00928718	1
3.64		-0.0980143	-0.258101	0.122832	-0.0980143	-0.153847	0.122832	-0.01342	-0.195703	0.106965		0.00084272	1	0.000392834	1	6.37004e-05	1		2.64		-0.116724	0.0430338	-0.216332	-0.116724	-0.151185	0.0430338	-0.0967736	-0.171564	0.178917		0.0255241	1	0.0862954	0	0.00998957	1
3.648		-0.0992709	-0.259037	0.121178	-0.0992709	-0.1564	0.121178	-0.0166193	-0.196297	0.106006		0.000950624	1	0.000409473	1	7.33816e-05	1		2.648		-0.116102	0.0467616	-0.214917	-0.116102	-0.148508	0.0467616	-0.0984748	-0.170919	0.177422		0.0234219	1	0.0870256	0	0.00954705	1
3.656		-0.10153	-0.259774	0.11971	-0.10153	-0.158883	0.11971	-0.0190498	-0.196769	0.105208		0.000946114	1	0.000451465	1	8.31239e-05	1		2.656		-0.11495	0.0492038	-0.211481	-0.11495	-0.145723	0.0492038	-0.0984046	-0.168148	0.176696		0.02308	1	0.0954299	0	0.0103263	1
3.664		-0.102031	-0.260423	0.116797	-0.102031	-0.161276	0.116797	-0.021061	-0.197018	0.10324		0.0011733	1	0.000427601	1	9.8137e-05	1		2.664		-0.113345	0.0539824	-0.208594	-0.113345	-0.142159	0.0539824	-0.095672	-0.165785	0.175953		0.0201753	1	0.100354	0	0.00977977	1
3.672		-0.103039	-0.262147	0.114618	-0.103039	-0.161453	0.114618	-0.0242979	-0.197978	0.101765		0.00134417	1	0.000408158	1	0.000110269	1		2.672		-0.111511	0.0599994	-0.206671	-0.111511	-0.138465	0.0599994	-0.0942817	-0.164833	0.176683		0.0173587	1	0.101969	0	0.0087119	1
3.68		-0.104751	-0.2624	0.11219	-0.104751	-0.164568	0.11219	-0.0290616	-0.197613	0.0999399		0.00141463	1	0.000486136	1	0.000124225	1		2.68		-0.109441	0.0645938	-0.203539	-0.109441	-0.13673	0.0645938	-0.0909004	-0.16277	0.175839		0.0154494	1	0.105992	0	0.00831995	1
3.688		-0.106207	-0.26259	0.111133	-0.106207	-0.166743	0.111133	-0.0297241	-0.197716	0.0988998		0.00146564	1	0.000499085	1	0.000138812	1		2.688		-0.10891	0.0698058	-0.200402	-0.10891	-0.133402	0.0698058	-0.0905683	-0.160112	0.173018		0.0129417	1	0.115332	0	0.00799197	1
3.696		-0.108834	-0.261877	0.110573	-0.108834	-0.168593	0.110573	-0.0338025	-0.196589	0.0986374		0.00144883	1	0.00063806	1	0.000156389	1		2.696		-0.106893	0.073511	-0.197255	-0.106893	-0.128954	0.073511	-0.0882984	-0.157254	0.173297		0.0121959	1	0.119975	0	0.00797314	1
3.704		-0.111522	-0.261834	0.107428	-0.111522	-0.169182	0.107428	-0.035257	-0.196551	0.0959229		0.00147565	1	0.000821105	1	0.000185069	1		2.704		-0.105336	0.0778315	-0.19572	-0.105336	-0.124443	0.0778315	-0.0861312	-0.156471	0.171334		0.0104471	1	0.118769	0	0.00728055	1
3.712		-0.113472	-0.261298	0.104767	-0.113472	-0.170275	0.104767	-0.0367109	-0.195838	0.093475		0.00156625	1	0.00102683	1	0.000212126	1		2.712		-0.101905	0.0816295	-0.193347	-0.101905	-0.120349	0.0816295	-0.0832934	-0.154675	0.172931		0.0104752	1	0.113031	0	0.00678327	1
3.72		-0.116257	-0.260429	0.10368	-0.116257	-0.169615	0.10368	-0.038485	-0.195038	0.0924334		0.00151548	1	0.00133202	1	0.000237967	1		2.72		-0.100832	0.0868606	-0.191549	-0.100832	-0.11587	0.0868606	-0.0819611	-0.153226	0.17383		0.00860302	1	0.113906	0	0.00601833	1
3.728		-0.11963	-0.259072	0.10334	-0.11963	-0.170822	0.10334	-0.0393223	-0.193844	0.0918189		0.00134002	1	0.00201779	1	0.00027209	1		2.728		-0.0983996	0.0912529	-0.190857	-0.0983996	-0.113087	0.0912529	-0.0795499	-0.15284	0.174015		0.00780964	1	0.107287	0	0.00538642	1
3.736		-0.122403	-0.258458	0.105499	-0.122403	-0.170729	0.105499	-0.0404155	-0.193291	0.0936085		0.00116789	1	0.00283429	1	0.000281766	1		2.736		-0.0956775	0.0953322	-0.189461	-0.0956775	-0.108585	0.0953322	-0.0786668	-0.152111	0.171441		0.00741936	1	0.103165	0	0.00490217	1
3.744		-0.12505	-0.258036	0.106747	-0.12505	-0.171285	0.106747	-0.0391445	-0.192819	0.0950839		0.00104354	1	0.00357662	1	0.000288752	1		2.744		-0.0942256	0.0984318	-0.188221	-0.0942256	-0.106748	0.0984318	-0.0741847	-0.151605	0.17079		0.00690586	1	0.102847	0	0.00463205	1
3.752		-0.127308	-0.256885	0.108151	-0.127308	-0.172397	0.108151	-0.0431307	-0.191369	0.0962279		0.000923545	1	0.00475906	1	0.000320312	1		2.752		-0.0944913	0.103515	-0.188154	-0.0944913	-0.103745	0.103515	-0.0695279	-0.151413	0.170082		0.00527991	1	0.104376	0	0.00386906	1
3.76		-0.130053	-0.255463	0.109741	-0.130053	-0.172847	0.109741	-0.0443857	-0.18981	0.0976265		0.000830981	1	0.00627697	1	0.00034619	1		2.76		-0.0934036	0.107804	-0.186902	-0.0934036	-0.103531	0.107804	-0.06447	-0.150522	0.165318		0.00440443	1	0.104957	0	0.00344259	1
3.768		-0.132282	-0.25489	0.110224	-0.132282	-0.174465	0.110224	-0.0452784	-0.189586	0.097784		0.000799498	1	0.00735717	1	0.000384416	1		2.768		-0.0917205	0.108505	-0.185929	-0.0917205	-0.102285	0.108505	-0.0608075	-0.149712	0.163562		0.00427924	1	0.101677	0	0.0032209	1
3.776		-0.135495	-0.254338	0.108736	-0.135495	-0.173775	0.108736	-0.0452432	-0.189239	0.0962849		0.000760935	1	0.00900634	1	0.000427647	1		2.776		-0.0907372	0.11206	-0.185411	-0.0907372	-0.101244	0.11206	-0.0578416	-0.149917	0.162117		0.00391143	1	0.102647	0	0.00288809	1
3.784		-0.137873	-0.255441	0.108451	-0.137873	-0.174208	0.108451	-0.0431556	-0.189889	0.0955117		0.000710049	1	0.00988493	1	0.000455098	1		2.784		-0.0899823	0.112266	-0.183728	-0.0899823	-0.100408	0.112266	-0.0544441	-0.149136	0.159836		0.00413264	1	0.106598	0	0.00293619	1
3.792		-0.139388	-0.255759	0.108868	-0.139388	-0.175519	0.108868	-0.0441838	-0.189962	0.0948144		0.000693122	1	0.0114322	1	0.000502511	1		2.792		-0.088502	0.113728	-0.183067	-0.088502	-0.0982089	0.113728	-0.0493937	-0.149365	0.159788		0.00423487	1	0.104878	0	0.0028222	1
3.8		-0.140938	-0.254363	0.10902	-0.140938	-0.176694	0.10902	-0.0442749	-0.189152	0.0941596		0.000657333	1	0.0137244	1	0.000550195	1		2.8		-0.0869374	0.114961	-0.182052	-0.0869374	-0.0963654	0.114961	-0.0467822	-0.148594	0.159268		0.00451186	1	0.102431	0	0.0027345	1
3.808		-0.1426	-0.253233	0.109552	-0.1426	-0.179223	0.109552	-0.0444944	-0.188574	0.093836		0.000610986	1	0.0162409	1	0.000578506	1		2.808		-0.0853517	0.115858	-0.180608	-0.0853517	-0.0932706	0.115858	-0.0434307	-0.147922	0.160027		0.0047283	1	0.102346	0	0.0026559	1
3.816		-0.144611	-0.251157	0.109898	-0.144611	-0.180001	0.109898	-0.0468239	-0.187157	0.0932945		0.000584203	1	0.0211814	1	0.000637694	1		2.816		-0.0837632	0.117249	-0.179267	-0.0837632	-0.0915735	0.117249	-0.0415292	-0.147077	0.158443		0.00501943	1	0.101992	0	0.00269013	1
3.824		-0.146496	-0.250664	0.110272	-0.146496	-0.180731	0.110272	-0.0471327	-0.187319	0.0932485		0.000560205	1	0.0239889	1	0.000654233	1		2.824		-0.0828717	0.117692	-0.178616	-0.0828717	-0.0909602	0.117692	-0.0389173	-0.14706	0.158271		0.0052727	1	0.0993458	0	0.00278906	1
3.832		-0.147447	-0.249661	0.108936	-0.147447	-0.181638	0.108936	-0.0484115	-0.187331	0.0914253		0.000566207	1	0.0267985	1	0.000717545	1		2.832		-0.0818101	0.119572	-0.17709	-0.0818101	-0.0897626	0.119572	-0.0371899	-0.146393	0.15777		0.00516679	1	0.100426	0	0.00270086	1
3.84		-0.14798	-0.249281	0.108905	-0.14798	-0.182569	0.108905	-0.0491572	-0.187373	0.090533		0.000630851	1	0.0290791	1	0.000775515	1		2.84		-0.0820717	0.118559	-0.175526	-0.0820717	-0.0878416	0.118559	-0.0368754	-0.145904	0.15466		0.00549211	1	0.10591	0	0.00288699	1
3.848		-0.148702	-0.249018	0.108655	-0.148702	-0.184708	0.108655	-0.0504065	-0.187654	0.089911		0.000621288	1	0.0323877	1	0.000813635	1		2.848		-0.0803943	0.119853	-0.175043	-0.0803943	-0.0866316	0.119853	-0.0360767	-0.146566	0.151812		0.00552184	1	0.0988237	0	0.00278678	1
3.856		-0.149702	-0.248922	0.107954	-0.149702	-0.187261	0.107954	-0.049797	-0.188577	0.0890505		0.000628407	1	0.0344552	1	0.000855594	1		2.856		-0.0799603	0.118966	-0.174538	-0.0799603	-0.0851878	0.118966	-0.0351481	-0.147084	0.149681		0.0058159	1	0.0957342	0	0.00286921	1
3.864		-0.150543	-0.248442	0.108005	-0.150543	-0.186815	0.108005	-0.049798	-0.189177	0.0890151		0.000622792	1	0.0378481	1	0.000905633	1		2.864		-0.078578	0.119092	-0.173226	-0.078578	-0.0841265	0.119092	-0.0308985	-0.146682	0.148265		0.00624238	1	0.0946173	0	0.00296482	1
3.872		-0.150684	-0.247636	0.109434	-0.150684	-0.18726	0.109434	-0.0517641	-0.189073	0.0906726		0.000636422	1	0.0402615	1	0.00092434	1		2.872		-0.0778174	0.118456	-0.173258	-0.0778174	-0.0837974	0.118456	-0.028259	-0.147448	0.146359		0.0068817	1	0.0887468	0	0.00291571	1
3.88		-0.149977	-0.247241	0.109284	-0.149977	-0.18807	0.109284	-0.0536608	-0.189642	0.090185		0.000667924	1	0.0422433	1	0.00100504	1		2.88		-0.0779876	0.119119	-0.172284	-0.0779876	-0.0825162	0.119119	-0.0227421	-0.14743	0.14728		0.0070647	1	0.0861742	0	0.00282517	1
3.888		-0.149648	-0.247985	0.109463	-0.149648	-0.188078	0.109463	-0.0530681	-0.190494	0.0900789		0.000689562	1	0.0427456	1	0.00111139	1		2.888		-0.0753338	0.118435	-0.170973	-0.0753338	-0.0821755	0.118435	-0.0183223	-0.146852	0.145333		0.00845908	1	0.0786772	0	0.00295735	1
3.896		-0.149149	-0.246621	0.108885	-0.149149	-0.187661	0.108885	-0.0555596	-0.189867	0.0895261		0.000717773	1	0.046281	1	0.00124937	1		2.896		-0.0743127	0.118154	-0.168455	-0.0743127	-0.0799596	0.118154	-0.0157234	-0.145787	0.14561		0.00955263	1	0.0799253	0	0.00314609	1
3.904		-0.14882	-0.24785	0.110068	-0.14882	-0.189315	0.110068	-0.0550685	-0.191272	0.0904146		0.000708841	1	0.0462366	1	0.00129104	1		2.904		-0.0732214	0.117193	-0.165955	-0.0732214	-0.0790077	0.117193	-0.0126846	-0.144391	0.145632		0.0109862	1	0.0797994	0	0.00340647	1
3.912		-0.147634	-0.248002	0.111801	-0.147634	-0.189121	0.111801	-0.0534102	-0.191901	0.0916493		0.000763668	1	0.0459727	1	0.0013772	1		2.912		-0.0728693	0.117937	-0.161395	-0.0728693	-0.0781269	0.117937	-0.0102788	-0.141418	0.142736		0.0114267	1	0.0879332	0	0.00373989	1
3.92		-0.147579	-0.246233	0.1126	-0.147579	-0.188644	0.1126	-0.0541773	-0.190512	0.0921965		0.00079564	1	0.0511424	0	0.00152974	1		2.92		-0.07114	0.118301	-0.158666	-0.07114	-0.074996	0.118301	-0.00600527	-0.139647	0.142525		0.0127429	1	0.0884254	0	0.00407862	1
3.928		-0.147558	-0.246085	0.112568	-0.147558	-0.189409	0.112568	-0.0560845	-0.19074	0.0924374		0.000832284	1	0.0531603	0	0.00166265	1		2.928		-0.0694739	0.117489	-0.15609	-0.0694739	-0.0729421	0.117489	-0.00696641	-0.13794	0.13949		0.0151268	1	0.0888797	0	0.00453968	1
3.936		-0.146617	-0.245469	0.113719	-0.146617	-0.187187	0.113719	-0.0557209	-0.190799	0.093438		0.000858463	1	0.0548797	0	0.00174428	1		2.936		-0.0676993	0.120363	-0.152498	-0.0676993	-0.0705655	0.120363	-0.00492715	-0.135427	0.137023		0.0147954	1	0.0916331	0	0.00455113	1
3.944		-0.144592	-0.245202	0.110873	-0.144592	-0.186426	0.110873	-0.052488	-0.190776	0.0908883		0.00102902	1	0.0553325	0	0.00201596	1		2.944		-0.0661388	0.123887	-0.149142	-0.0661388	-0.0675872	0.123887	-0.000137584	-0.132729	0.135846		0.0139606	1	0.0934753	0	0.00453487	1
3.952		-0.144336	-0.243705	0.10919	-0.144336	-0.185537	0.10919	-0.0495482	-0.189492	0.0893035		0.0011236	1	0.0610476	0	0.00225937	1		2.952		-0.0634602	0.124796	-0.145575	-0.0634602	-0.0639729	0.124796	0.000981002	-0.129635	0.13618		0.0157658	1	0.0928094	0	0.00491953	1
3.96		-0.142802	-0.242117	0.110393	-0.142802	-0.183207	0.110393	-0.0504994	-0.188515	0.0899318		0.00125143	1	0.0617567	0	0.00243622	1		2.96		-0.0618168	0.127992	-0.142678	-0.0618168	-0.0616235	0.127992	0.00672131	-0.127361	0.136408		0.0159295	1	0.0932317	0	0.00522129	1
3.968		-0.141742	-0.240803	0.109585	-0.141742	-0.18259	0.109585	-0.0469054	-0.187748	0.0894527		0.00135672	1	0.0625561	0	0.00260042	1		2.968		-0.0596442	0.132829	-0.139114	-0.0596442	-0.0586349	0.132829	0.00785212	-0.12428	0.136759		0.0150553	1	0.0932036	0	0.00510483	1
3.976		-0.140506	-0.23907	0.110345	-0.140506	-0.179542	0.110345	-0.0454462	-0.186355	0.0898335		0.00148016	1	0.0665535	0	0.00281456	1		2.976		-0.0578822	0.136443	-0.134175	-0.0578822	-0.0558896	0.136443	0.010917	-0.120033	0.138141		0.0145751	1	0.105153	0	0.00540561	1
3.984		-0.138699	-0.236554	0.110251	-0.138699	-0.17736	0.110251	-0.0409174	-0.184038	0.090013		0.00170517	1	0.0710589	0	0.00315534	1		2.984		-0.0543231	0.141563	-0.129619	-0.0543231	-0.053198	0.141563	0.0145526	-0.116253	0.13859		0.0138897	1	0.103781	0	0.00534891	1
3.992		-0.137075	-0.234616	0.108759	-0.137075	-0.174202	0.108759	-0.0395085	-0.182131	0.0884356		0.00188848	1	0.0751657	0	0.00337574	1		2.992		-0.0510813	0.145338	-0.125687	-0.0510813	-0.0514164	0.145338	0.0197017	-0.113312	0.137724		0.0143841	1	0.103945	0	0.00555316	1
4		-0.135695	-0.230348	0.106276	-0.135695	-0.175646	0.106276	-0.0379155	-0.178949	0.086062		0.00223576	1	0.0844409	0	0.00402233	1		3		-0.0487734	0.14996	-0.121511	-0.0487734	-0.0475878	0.14996	0.0226287	-0.109432	0.13777		0.0138984	1	0.111581	0	0.00556117	1
4.008		-0.134391	-0.228081	0.10637	-0.134391	-0.173648	0.10637	-0.0358	-0.177277	0.0859738		0.00243346	1	0.0861894	0	0.0042506	1
4.016		-0.133317	-0.225244	0.104883	-0.133317	-0.171781	0.104883	-0.0350713	-0.174672	0.0849173		0.00256713	1	0.0923444	0	0.00465016	1
4.024		-0.13095	-0.222589	0.103086	-0.13095	-0.170159	0.103086	-0.03091	-0.172704	0.0831164		0.00306362	1	0.0945049	0	0.00524456	1
4.032		-0.128774	-0.219706	0.103116	-0.128774	-0.169024	0.103116	-0.0294713	-0.170343	0.0838888		0.00335379	1	0.0969422	0	0.00551924	1
4.04		-0.12692	-0.217705	0.103918	-0.12692	-0.167394	0.103918	-0.0312007	-0.168781	0.0846843		0.00339541	1	0.0974662	0	0.00567776	1
4.048		-0.123735	-0.215165	0.105203	-0.123735	-0.165729	0.105203	-0.028676	-0.166107	0.0861303		0.00358709	1	0.0974212	0	0.00580855	1
4.056		-0.120759	-0.212248	0.106523	-0.120759	-0.163917	0.106523	-0.0268422	-0.16369	0.0876639		0.00376633	1	0.0983757	0	0.00596021	1
4.064		-0.118508	-0.209843	0.10731	-0.118508	-0.161621	0.10731	-0.0260462	-0.161689	0.0881697		0.00390706	1	0.100355	0	0.00613773	1
4.072		-0.115529	-0.206458	0.105712	-0.115529	-0.160812	0.105712	-0.0268072	-0.158699	0.0871576		0.0044667	1	0.106225	0	0.00692217	1
4.08		-0.112231	-0.204129	0.10603	-0.112231	-0.157574	0.10603	-0.0250271	-0.156643	0.0875651		0.00482613	1	0.106629	0	0.00724814	1
4.088		-0.109235	-0.201845	0.106103	-0.109235	-0.156539	0.106103	-0.0271453	-0.154863	0.0877301		0.00531571	1	0.105353	0	0.00763963	1
4.096		-0.105995	-0.199314	0.104392	-0.105995	-0.154688	0.104392	-0.0249406	-0.152392	0.0862152		0.00616481	1	0.104314	0	0.00816629	1
4.104		-0.102466	-0.19604	0.105415	-0.102466	-0.15357	0.105415	-0.025858	-0.149515	0.0864804		0.00670055	1	0.106215	0	0.00844559	1
4.112		-0.0982973	-0.189924	0.106509	-0.0982973	-0.152468	0.106509	-0.0281918	-0.144535	0.0869435		0.00730961	1	0.114475	0	0.00922654	1
4.12		-0.096028	-0.186453	0.108109	-0.096028	-0.150001	0.108109	-0.0297354	-0.142013	0.0886307		0.00773387	1	0.118462	0	0.00950663	1
4.128		-0.0938207	-0.183139	0.106254	-0.0938207	-0.148864	0.106254	-0.0266961	-0.139494	0.0867717		0.00879645	1	0.121781	0	0.0103584	1
4.136		-0.0904753	-0.180476	0.105199	-0.0904753	-0.147161	0.105199	-0.0268368	-0.137658	0.0858957		0.0102367	1	0.119208	0	0.0111467	1
4.144		-0.0864707	-0.179227	0.103535	-0.0864707	-0.145596	0.103535	-0.0261921	-0.13672	0.0844041		0.0125553	1	0.110276	0	0.0119813	1
4.152		-0.0822018	-0.175741	0.104296	-0.0822018	-0.143682	0.104296	-0.0268505	-0.133978	0.0845567		0.0145021	1	0.11014	0	0.0128089	1
4.16		-0.0790585	-0.172809	0.104727	-0.0790585	-0.140381	0.104727	-0.0278599	-0.131902	0.0845511		0.0166063	1	0.112518	0	0.0134425	1
4.168		-0.0753894	-0.169239	0.104287	-0.0753894	-0.138987	0.104287	-0.0295089	-0.128879	0.0841483		0.0189774	1	0.115434	0	0.0146029	1
4.176		-0.0717551	-0.167623	0.103746	-0.0717551	-0.139169	0.103746	-0.0295762	-0.128233	0.0835972		0.0222496	1	0.107683	0	0.0151213	1
4.184		-0.0662584	-0.166107	0.102618	-0.0662584	-0.136417	0.102618	-0.030548	-0.126971	0.0827166		0.02659	1	0.0957964	0	0.0155163	1
4.192		-0.061596	-0.162417	0.103019	-0.061596	-0.135395	0.103019	-0.0316887	-0.123671	0.0828693		0.0306249	1	0.0923424	0	0.0165145	1
4.2		-0.0570094	-0.158661	0.100618	-0.0570094	-0.131813	0.100618	-0.0303348	-0.120867	0.0801434		0.0385505	1	0.0929784	0	0.0188831	1
4.208		-0.0527011	-0.155531	0.101013	-0.0527011	-0.12764	0.101013	-0.0295778	-0.118424	0.0807214		0.0438725	1	0.0890547	0	0.0198914	1
4.216		-0.0482175	-0.151036	0.100171	-0.0482175	-0.124994	0.100171	-0.0297301	-0.114863	0.07943		0.0516176	0	0.0881479	0	0.0214346	1
4.224		-0.0430582	-0.147808	0.101429	-0.0430582	-0.122286	0.101429	-0.0286934	-0.112278	0.0802561		0.0589349	0	0.0838565	0	0.0219656	1
4.232		-0.0391189	-0.144255	0.100367	-0.0391189	-0.117439	0.100367	-0.0269851	-0.109606	0.0788218		0.0686608	0	0.0820785	0	0.0234734	1
4.24		-0.034988	-0.140763	0.0973723	-0.034988	-0.114032	0.0973723	-0.0250931	-0.106549	0.0760909		0.0850004	0	0.0779749	0	0.0257052	1
4.248		-0.029065	-0.137124	0.0962246	-0.029065	-0.110762	0.0962246	-0.0245429	-0.1038	0.074867		0.103849	0	0.0730043	0	0.0276648	1
4.256		-0.0244731	-0.133247	0.095483	-0.0244731	-0.1058	0.095483	-0.0217306	-0.100786	0.073683		0.122764	0	0.0725377	0	0.0298938	1
4.264		-0.0199375	-0.128946	0.0940738	-0.0199375	-0.102201	0.0940738	-0.016981	-0.0973944	0.0724621		0.146014	0	0.070311	0	0.0326556	1
4.272		-0.0163387	-0.123593	0.0947402	-0.0163387	-0.0982539	0.0947402	-0.01331	-0.0932947	0.0731668		0.162491	0	0.0729407	0	0.0354031	1
4.28		-0.0105912	-0.119147	0.095937	-0.0105912	-0.0922098	0.095937	-0.0158176	-0.0903385	0.0741696		0.18489	0	0.0671296	0	0.0369316	1
4.288		-0.00615612	-0.114456	0.094628	-0.00615612	-0.0884179	0.094628	-0.0103639	-0.0868403	0.0732755		0.213116	0	0.0708935	0	0.0410492	1
4.296		-0.00171454	-0.109798	0.0951255	-0.00171454	-0.0837218	0.0951255	-0.00705684	-0.0834211	0.0735754		0.23714	0	0.0739761	0	0.0447241	1
4.304		0.00257573	-0.106421	0.0947431	0.00257573	-0.0812122	0.0947431	-0.00348268	-0.0809089	0.0730929		0.2614	0	0.0739091	0	0.047083	1
4.312		0.00718049	-0.102532	0.0940101	0.00718049	-0.0769286	0.0940101	-0.00235199	-0.078005	0.0723191		0.293416	0	0.0732353	0	0.0496242	1
4.32		0.0114212	-0.0981417	0.0948244	0.0114212	-0.0734831	0.0948244	-0.000650188	-0.0745316	0.0729707		0.318292	0	0.0730424	0	0.0530199	0
4.328		0.015888	-0.0947299	0.0964019	0.015888	-0.0678161	0.0964019	0.00524187	-0.0718655	0.0744483		0.337331	0	0.0701276	0	0.0531685	0
4.336		0.0213054	-0.0899546	0.0971889	0.0213054	-0.0616647	0.0971889	0.00756459	-0.0682352	0.0750595		0.367442	0	0.0711702	0	0.0563679	0
4.344		0.0263396	-0.0851465	0.102705	0.0263396	-0.0556423	0.102705	0.00947297	-0.064269	0.0804142		0.370039	0	0.0726815	0	0.0553423	0
4.352		0.0305818	-0.0809671	0.103445	0.0305818	-0.0510018	0.103445	0.0109271	-0.0610882	0.0812726		0.396181	0	0.0762869	0	0.0583846	0
4.36		0.0345821	-0.0753417	0.10512	0.0345821	-0.0452349	0.10512	0.0132645	-0.0565609	0.0818276		0.41104	0	0.080877	0	0.0631966	0
4.368		0.0391218	-0.0695698	0.106339	0.0391218	-0.0386264	0.106339	0.0182417	-0.0517211	0.0832417		0.432563	0	0.0850889	0	0.068332	0
4.376		0.0424237	-0.0645367	0.110449	0.0424237	-0.0340393	0.110449	0.0202697	-0.0476867	0.0872996		0.427476	0	0.0922841	0	0.0687056	0
4.384		0.0458734	-0.0600958	0.113885	0.0458734	-0.0285165	0.113885	0.0213261	-0.0436631	0.0907181		0.431451	0	0.098858	0	0.070364	0
4.392		0.0505235	-0.0564313	0.11451	0.0505235	-0.0229177	0.11451	0.0226503	-0.040785	0.0918155		0.461537	0	0.0972802	0	0.075826	0
4.4		0.054144	-0.0514656	0.119245	0.054144	-0.0160275	0.119245	0.0280139	-0.03686	0.0957945		0.455375	0	0.100641	0	0.0762863	0
4.408		0.0580681	-0.046214	0.122869	0.0580681	-0.0123864	0.122869	0.0282454	-0.0325571	0.0985951		0.458824	0	0.105283	0	0.0776573	0
4.416		0.0614254	-0.0412663	0.12631	0.0614254	-0.00725775	0.12631	0.0322743	-0.0277135	0.101146		0.460679	0	0.10797	0	0.0807882	0
4.424		0.0649015	-0.0358654	0.132506	0.0649015	-0.00244678	0.132506	0.0373554	-0.0233665	0.106131		0.442177	0	0.11301	0	0.0798449	0
4.432		0.0683958	-0.0307887	0.136719	0.0683958	0.00250898	0.136719	0.043368	-0.0187877	0.110224		0.438127	0	0.118933	0	0.0807902	0
4.44		0.0716999	-0.0272318	0.139459	0.0716999	0.00857954	0.139459	0.0470687	-0.0156093	0.113012		0.442546	0	0.120053	0	0.0820435	0
4.448		0.0765207	-0.018833	0.142314	0.0765207	0.0132255	0.142314	0.051719	-0.00793597	0.11525		0.456447	0	0.129257	0	0.0946378	0
4.456		0.0805648	-0.0105809	0.146417	0.0805648	0.0175053	0.146417	0.0525983	-0.000605226	0.118854		0.458378	0	0.141685	0	0.103831	0
4.464		0.0853712	-0.00503234	0.150662	0.0853712	0.0312681	0.150662	0.0557652	0.00421418	0.122424		0.461164	0	0.143251	0	0.10612	0
4.472		0.0891025	-0.000344391	0.155817	0.0891025	0.037204	0.155817	0.0570976	0.00818143	0.126666		0.44996	0	0.143008	0	0.10479	0
4.48		0.0926154	0.00475664	0.158172	0.0926154	0.0435063	0.158172	0.0584887	0.0129575	0.128971		0.459621	0	0.146733	0	0.110861	0
4.488		0.0984057	0.00825937	0.162059	0.0984057	0.0479211	0.162059	0.0625563	0.016347	0.132517		0.471274	0	0.132918	0	0.110722	0
4.496		0.102842	0.0122825	0.165864	0.102842	0.0504744	0.165864	0.0691238	0.0195867	0.136112		0.472955	0	0.128551	0	0.110154	0
4.504		0.108333	0.0143134	0.168213	0.108333	0.0514461	0.168213	0.0718816	0.0215166	0.138292		0.494358	0	0.111392	0	0.10645	0
4.512		0.112446	0.0213135	0.172013	0.112446	0.0540618	0.172013	0.0772673	0.0277979	0.141652		0.494336	0	0.120366	0	0.113977	0
4.52		0.118287	0.0260432	0.174916	0.118287	0.0595344	0.174916	0.0843114	0.0315899	0.144373		0.514422	0	0.117292	0	0.118514	0
4.528		0.122554	0.0299515	0.180443	0.122554	0.0624327	0.180443	0.0869919	0.0349531	0.149288		0.500764	0	0.112339	0	0.113886	0
4.536		0.125974	0.0339196	0.183668	0.125974	0.0639609	0.183668	0.092863	0.0382121	0.151815		0.502543	0	0.113232	0	0.115407	0
4.544		0.129614	0.0375685	0.188743	0.129614	0.0673272	0.188743	0.0957366	0.0409675	0.156667		0.488818	0	0.112303	0	0.111153	0
4.552		0.131164	0.0427234	0.193256	0.131164	0.0705281	0.193256	0.102336	0.0452645	0.161049		0.46615	0	0.12012	0	0.111238	0
4.56		0.133854	0.04794	0.196109	0.133854	0.0725653	0.196109	0.106649	0.0495403	0.163643		0.465974	0	0.127871	0	0.115973	0
4.568		0.137463	0.0521389	0.201337	0.137463	0.0751417	0.201337	0.108149	0.052773	0.168158		0.450528	0	0.124322	0	0.111901	0
4.576		0.140072	0.055394	0.206023	0.140072	0.0778401	0.206023	0.110605	0.0552565	0.172415		0.432897	0	0.125843	0	0.10757	0
4.584		0.142635	0.0589776	0.21129	0.142635	0.0806021	0.21129	0.11409	0.058198	0.177836		0.412429	0	0.129791	0	0.103427	0
4.592		0.14382	0.061177	0.21439	0.14382	0.082653	0.21439	0.115771	0.0600278	0.181193		0.3955	0	0.131783	0	0.100888	0
4.6		0.144272	0.0638085	0.219171	0.144272	0.0849122	0.219171	0.118068	0.0623979	0.185747		0.363584	0	0.141242	0	0.0950213	0
4.608		0.144136	0.0666104	0.225575	0.144136	0.0864327	0.225575	0.12566	0.0647506	0.192498		0.321402	0	0.160972	0	0.088252	0
4.616		0.144604	0.0697732	0.229552	0.144604	0.0867833	0.229552	0.127744	0.0674273	0.195556		0.299513	0	0.175096	0	0.0855718	0
4.624		0.145097	0.0708183	0.237654	0.145097	0.0938372	0.237654	0.127581	0.0684078	0.203485		0.259644	0	0.175653	0	0.0749197	0
4.632		0.145443	0.072636	0.241436	0.145443	0.0955482	0.241436	0.129754	0.0702832	0.207262		0.234916	0	0.186601	0	0.0704991	0
4.64		0.145264	0.075271	0.243518	0.145264	0.0992523	0.243518	0.1293	0.0729414	0.209165		0.223771	0	0.204439	0	0.0715158	0
4.648		0.146489	0.0778117	0.246982	0.146489	0.101474	0.246982	0.130293	0.0744699	0.212462		0.210766	0	0.211944	0	0.0697285	0
4.656		0.144933	0.0768897	0.253313	0.144933	0.106057	0.253313	0.130478	0.0732878	0.218583		0.168246	0	0.219489	0	0.0563299	0
4.664		0.142413	0.0796614	0.257886	0.142413	0.108168	0.257886	0.132308	0.0762008	0.223419		0.134765	0	0.25407	0	0.0525172	0
4.672		0.139522	0.0841391	0.261214	0.139522	0.103579	0.261214	0.132575	0.0804735	0.226418		0.113944	0	0.315225	0	0.0540921	0
4.68		0.135901	0.0876928	0.261243	0.135901	0.106388	0.261243	0.138361	0.0844405	0.226027		0.0937705	0	0.37697	0	0.0551436	0
4.688		0.133133	0.0876018	0.263612	0.133133	0.107507	0.263612	0.139954	0.0845343	0.228913		0.0777138	0	0.404586	0	0.0514216	0
4.696		0.13549	0.0870875	0.265869	0.13549	0.108435	0.265869	0.138862	0.0837613	0.231085		0.0784664	0	0.378777	0	0.0482422	1
4.704		0.134222	0.0900287	0.272912	0.134222	0.111509	0.272912	0.139935	0.0861876	0.237769		0.0559498	0	0.423286	0	0.0446644	1
4.712		0.13103	0.088471	0.275713	0.13103	0.114036	0.275713	0.1423	0.0845071	0.239977		0.0416847	1	0.445433	0	0.0399716	1
4.72		0.129927	0.0890412	0.278383	0.129927	0.124932	0.278383	0.142222	0.0844485	0.241805		0.0411995	1	0.469169	0	0.0439375	1
4.728		0.130821	0.0905415	0.278205	0.130821	0.126413	0.278205	0.14291	0.0859564	0.24077		0.0394427	1	0.487658	0	0.0467481	1
4.736		0.129327	0.0927291	0.277104	0.129327	0.128971	0.277104	0.146205	0.0879377	0.239396		0.0428053	1	0.529733	0	0.0560875	0
4.744		0.128579	0.0951988	0.279623	0.128579	0.131585	0.279623	0.149348	0.089758	0.241777		0.038105	1	0.571339	0	0.0550958	0
4.752		0.126096	0.0983903	0.282422	0.126096	0.131739	0.282422	0.148278	0.0926729	0.244343		0.0306518	1	0.642384	0	0.0559956	0
4.76		0.124933	0.104725	0.286818	0.124933	0.129843	0.286818	0.153848	0.0982461	0.248362		0.0238155	1	0.732512	0	0.062449	0
4.768		0.123456	0.110652	0.289502	0.123456	0.136928	0.289502	0.15595	0.103143	0.250086		0.0204208	1	0.826582	0	0.0677614	0
4.776		0.121373	0.118022	0.292241	0.121373	0.137498	0.292241	0.153571	0.109716	0.252545		0.01716	1	0.953932	0	0.0750064	0
4.784		0.126966	0.117924	0.300902	0.126966	0.141387	0.300902	0.174694	0.10922	0.260943		0.0163818	1	0.876845	0	0.065644	0
4.792		0.131236	0.122188	0.299545	0.131236	0.146635	0.299545	0.174172	0.112924	0.258867		0.0196532	1	0.879195	0	0.0756698	0
4.8		0.127161	0.12679	0.297361	0.127161	0.159328	0.297361	0.151768	0.116568	0.256249		0.0164169	1	0.995229	0	0.0872021	0
4.808		0.132506	0.128451	0.295042	0.132506	0.159911	0.295042	0.162486	0.117587	0.252967		0.0216787	1	0.949678	0	0.0973957	0
4.816		0.132918	0.131201	0.301639	0.132918	0.177072	0.301639	0.165775	0.119294	0.259134		0.0191161	1	0.97908	0	0.0951981	0
4.824		0.13171	0.136051	0.299085	0.13171	0.189214	0.299085	0.166711	0.123045	0.255687		0.025286	1	0.947612	0	0.113032	0
4.832		0.136563	0.139676	0.305475	0.136563	0.184544	0.305475	0.166587	0.124571	0.261599		0.0266232	1	0.96475	0	0.109442	0
4.84		0.141632	0.145221	0.310384	0.141632	0.188555	0.310384	0.170821	0.129266	0.265611		0.0272119	1	0.95955	0	0.111162	0
4.848		0.147087	0.151027	0.315721	0.147087	0.192816	0.315721	0.175286	0.13421	0.27		0.0277221	1	0.955792	0	0.11235	0
4.856		0.15293	0.157093	0.321484	0.15293	0.197329	0.321484	0.179985	0.139402	0.274767		0.0281523	1	0.953451	0	0.112996	0
4.864		0.15916	0.16342	0.327673	0.15916	0.202093	0.327673	0.184915	0.144843	0.279912		0.0285029	1	0.95251	0	0.1131	0
4.872		0.165776	0.170008	0.334289	0.165776	0.207108	0.334289	0.190078	0.150532	0.285434		0.0287761	1	0.952954	0	0.112665	0
4.88		0.172779	0.176856	0.341332	0.172779	0.212375	0.341332	0.195473	0.15647	0.291335		0.0289761	1	0.954775	0	0.111704	0
4.888		0.18017	0.183964	0.348802	0.18017	0.217893	0.348802	0.201101	0.162656	0.297612		0.0291091	1	0.95797	0	0.110235	0
4.896		0.187947	0.191333	0.356699	0.187947	0.223662	0.356699	0.20696	0.169091	0.304267		0.0291829	1	0.962538	0	0.108282	0
4.904		0.196111	0.198962	0.365022	0.196111	0.229682	0.365022	0.213053	0.175775	0.3113		0.0292073	1	0.96848	0	0.105878	0
4.912		0.204662	0.206852	0.373772	0.204662	0.235953	0.373772	0.219377	0.182706	0.318711		0.0291935	1	0.975803	0	0.103059	0
4.92		0.2136	0.215002	0.382948	0.2136	0.242476	0.382948	0.225934	0.189887	0.326499		0.0291541	1	0.98451	0	0.0998689	0
4.928		0.222924	0.223413	0.392552	0.222924	0.249249	0.392552	0.232723	0.197316	0.334665		0.0291034	1	0.994604	0	0.0963556	0
4.936		0.232636	0.232084	0.402582	0.232636	0.256274	0.402582	0.239745	0.204993	0.343208		0.0290566	1	0.993912	0	0.0925719	0
4.944		0.242734	0.241016	0.413039	0.242734	0.263551	0.413039	0.246999	0.212919	0.35213		0.0290303	1	0.981042	0	0.0885741	0
4.952		0.25322	0.250208	0.423922	0.25322	0.271078	0.423922	0.254485	0.221093	0.361428		0.029042	1	0.966797	0	0.0844212	0
4.96		0.264092	0.259661	0.435232	0.264092	0.278857	0.435232	0.262204	0.229516	0.371105		0.0291104	1	0.951195	0	0.0801736	0
4.968		0.275351	0.269374	0.446969	0.275351	0.286887	0.446969	0.270155	0.238187	0.381159		0.0292551	1	0.934266	0	0.075892	0
4.976		0.286997	0.279348	0.459133	0.286997	0.295168	0.459133	0.278338	0.247107	0.39159		0.0294967	1	0.916054	0	0.0716359	0
4.984		0.29903	0.289582	0.471723	0.29903	0.3037	0.471723	0.286754	0.256275	0.402399		0.029857	1	0.896619	0	0.067462	0
4.992		0.31145	0.300077	0.48474	0.31145	0.312483	0.48474	0.295402	0.265692	0.413586		0.0303588	1	0.876037	0	0.0634235	0

## Sheet: data_analysed_in_results
	Peak pupil dilation (response aligned)							Nr of items in the condition							Mean illuminance measured during presentation of the pictures							Reaction time								Peak pupil dilation (stimulus aligned)
participant_id	old|target	old|foil&lure	similar|lure	similar|target&foil	new|foil	new|target&lure		old|target	old|nottarget	new|foil	new|notfoil	similar|lure	similar|notlure		old|target	old|foil&lure	similar|lure	similar|target&foil	new|foil	new|target&lure		old|target	old|foil&lure	similar|lure	similar|target&foil	new|foil	new|target&lure			old|target	old|foil&lure	similar|lure	similar|target&foil	new|foil	new|target&lure
1	2.56034	2.24208	2.50123	2.61271	2.33856	2.70568		34	9	54	6	49	35		43.0063	42.9667	43.034	42.81	42.9353	43.18		1671.51	1900.28	1604.66	1667.54	1519.81	1638.36			2.63075	2.30547	2.5562	2.62262	2.42049	2.70345
2	1.92984	1.85336	2.35489	2.22742	1.25196			58	41	56	2	21	10		42.9269	42.9771	42.9895	43.1125	42.9156	43.35		1118.02	1380.09	1599.86	2045.03	1535.1	1641.15			1.91429	1.96685	2.46184	2.29242	1.5202	2.09666
3	2.00449	1.81592	1.93878	2.60763	2.11343	2.08936		56	19	61	9	40	7		43.0056	43.1211	42.8103	42.7286	42.9661	42.9111		1033.56	1133.74	1208.98	1393.66	1065.95	1507.11			2.10751	1.89422	2.0381	2.83794	2.20435	2.13058
4	2.133	2.38417	2.33164	2.37487	2.0225			57	26	51	2	40	15		42.9333	43.0231	42.9275	42.8533	42.9796	42.75		1294.91	1366.16	1385.21	1574.67	1323.63	1541.6			2.26955	2.46398	2.51257	2.38409	2.1115	3.05806
5	2.00652	1.90868	1.85284	1.70063	1.67802	1.68867		59	25	57	11	29	4		42.9451	43.0455	42.8593	43.2	42.9554	42.7714		1193.86	1328.67	1616.07	1537.4	1430.1	1588.64			2.18906	2.1242	2.13343	1.80216	1.83779	1.70238
6	1.88025	1.85126	2.04161	2.11959	1.67776	1.92859		47	12	54	9	45	24		42.9889	43.0917	42.8955	42.8958	42.9815	42.8333		1128.81	1258.72	1343.12	1245.83	1136.99	1172.99			1.90904	1.98924	2.11669	2.15313	1.71656	1.93976
7	2.0784	1.6407	1.64286	1.83568	1.41106	1.94691		35	21	55	14	29	20		43.0061	42.9524	42.9643	43.1063	42.8865	43.0286		1487.58	1546.79	1560.41	1623.19	1317.9	1747.81			2.13604	1.84504	1.82698	1.81816	1.57219	2.11537
8	1.88926	1.87877	1.92858	1.91252	1.62152	2.46503		50	29	58	8	31	15		43.034	42.9714	42.9548	42.82	42.9228	42.9125		1334.26	1324.55	1436.2	1470.8	1185.41	1553.49			1.92742	1.96027	1.99551	1.88278	1.68968	2.47093
9	1.88869	2.16193	1.99753	2.63342	1.89775			56	24	51	1	36	9		42.9615	43.0917	42.8676	43	42.9717	43.5		1340.92	1643.62	1745.44	1778.59	1547.28	1873.7			2.09658	2.23306	2.01632	2.7127	2.01482	1.52732
10	1.74392	1.94284	2.0381	1.51933	2.00466	1.94486		33	20	54	24	27	23		42.8867	42.875	43.0704	42.8684	42.8778	42.9143		1152.79	1393.11	1383.47	1473.68	1326.94	1562.74			1.96308	2.07767	2.18605	1.76599	2.04406	1.86688
11	1.8786	1.85984	2.08086	1.39823	1.67666	2.38699		58	29	53	7	29	13		42.9246	43.0138	42.8586	43.0385	42.9792	42.65		1248.32	1350.23	1576.54	1580.68	1498.95	1640.55			1.97191	2.0118	2.13721	1.50878	1.8642	2.63259
12	2.10486	1.96064	2.07416	1.74774	1.70853	2.08469		50	18	56	14	35	17		42.8532	42.9706	43.0176	43.1437	42.9582	42.9643		1207.41	1170.06	1409.07	1434.42	1199.11	1203.71			2.28047	2.14068	2.15138	1.8853	1.96918	2.07185
13	2.20308	2.19984	2.65948	2.40442	1.94393	2.51186		50	34	57	5	16	5		42.9783	43.0471	42.9	42.74	42.9019	42.86		1225.81	1326.09	1833.71	2161.22	1159.27	1270.5			2.38442	2.38481	2.71054	2.4069	2.20583	3.15282
14	1.81902	2.26295	2.37778	2.21413	1.7541	2.81211		52	28	56	11	28	16		42.9813	42.9846	42.8654	43.0562	42.8442	42.86		1181.55	1266.86	1558.02	1706.14	1192.42	1309.76			1.97356	2.49669	2.51638	2.15736	1.89122	2.90952
15	1.7905	2.09833	2.42453	1.96864	1.79889	1.76507		49	30	56	11	26	18		42.9326	42.969	42.8792	43.0706	42.9392	42.8091		1106.81	1153.78	1333.06	1349.19	1068.65	1284.93			1.94047	2.22305	2.395	1.95116	1.89659	1.85074
16	1.93396	1.97975	2.47995	2.35852	1.51455	2.16042		60	34	58	12	17	7		42.8667	42.9065	42.8769	42.9	42.9531	43.1583		1120.43	1325.99	1465.44	1574.6	1101.8	1280.59			1.96149	1.981	2.45318	2.3221	1.59084	2.2112
17	2.24752	2.17356	2.26225	2.306	2.00163	2.67817		54	18	54	13	41	12		42.9604	43.0412	42.83	43.0364	42.9865	42.9727		1051.21	1341.86	1366.12	1334.77	1180.23	1300.69			2.33818	2.25758	2.31549	2.40846	2.06728	2.75752
18
19	1.02063	1.48175	1.41921	1.58813	1.17599	1.5458		38	27	41	20	28	31		42.9579	42.9826	43.0393	42.9321	42.89	43.0105		1231.89	1418.31	1384.73	1405.32	1402	1142.94			1.28072	1.69562	1.6945	1.81192	1.45284	1.66104
20	2.3574	2.13815	2.65075	2.71979	2.25976	2.6025		57	32	59	8	26	7		42.9265	43.0621	42.8895	43.14	42.914	42.9429		1074.41	1152.21	1321.07	1507.66	1194.11	1268.3			2.57589	2.20115	2.7278	2.81427	2.42244	2.54549
21	2.04666	1.38636	1.77938	1.646	1.90796	2.07231		32	4	53	29	37	37		43.0933	43	42.9722	42.9405	42.924	42.8241		1650.94	1475	1629.55	1439.34	1219.46	1332.37			2.14888	1.39784	1.91613	1.72851	2.0504	2.08545
22	2.36404	2.08694	2.51554	2.43988	2.07778	2.08291		55	46	48	19	13	9		42.96	42.9878	42.89	42.94	42.9	42.7923		1160.64	1224.99	1806.02	1354.96	1287.69	1357.99			2.60142	2.44851	2.62491	2.33611	2.23971	2.41049

## Sheet: luminance_picture
Stimulus ID	Illuminance measured during the presentation of a specific picture (lux)	Mean pupil dilation during the presentation of a specific picture	Lure bin (1: strong 3: medium 5: weak similarity)
1	43	0.227468	1
2	43	0.0703023	1
3	42.7	-0.455544	1
4	42.8	0.287181	1
5	43.6	0.249075	1
6	43.5	-0.269321	1
7	43.2	0.593161	1
8	43.2	-0.00794619	1
9	43	0.372262	1
10	43.4	1.48406	1
11	43.2	0.0524514	1
12	43.4	0.113326	1
13	42.9	0.717084	1
14	42.7	1.47494	1
15	43	-0.0695575	1
16	43	0.785144	1
17	43.3	0.174896	1
18	43.3	0.00147617	1
19	43.3	0.610385	1
20	43.3	0.8977	1
21	42.4	0.250166	1
22	42.3	0.381063	1
23	43.4	0.933242	1
24	43.3	1.28549	1
25	43.6	0.514718	1
26	43.5	0.932444	1
27	42.6	0.81823	1
28	42.1	1.29638	1
29	42	0.381641	1
30	42.7	1.03366	1
31	43.4	0.118482	1
32	43.2	0.350153	1
33	43.4	0.430863	1
34	43.4	0.456515	1
35	43	0.574527	1
36	43.3	0.292375	1
37	43.3	0.209268	1
38	43.2	0.0833901	1
39	42.4	0.64156	1
40	43.2	0.164078	1
41	43.5	-0.180133	1
42	43.4	0.0233456	1
43	42.7	0.874636	1
44	43.2	0.0236739	1
45	41.9	0.897387	3
46	42.3	0.574072	3
47	42	0.577927	3
48	42.3	0.695466	3
49	43	0.191289	3
50	43	0.600252	3
51	43.1	0.159167	3
52	43.1	0.240447	3
53	43	0.821465	3
54	42.5	0.838021	3
55	43.2	0.861507	3
56	43.2	0.151612	3
57	43.1	-0.101725	3
58	43.2	0.370102	3
59	43.1	0.278769	3
60	43	0.824185	3
61	42.1	0.706759	3
62	42.1	0.430497	3
63	43.1	0.708672	3
64	43	0.624508	3
65	43.4	0.304231	3
66	43.5	0.370002	3
67	42.6	0.70447	3
68	42.5	0.573136	3
69	42.1	-0.172435	3
70	42.7	1.50428	3
71	43.4	-0.126911	3
72	43.4	1.22839	3
73	43.1	0.170899	3
74	43.6	0.439143	3
75	43.1	0.00479407	3
76	43.6	0.774875	3
77	42.7	1.3014	3
78	42.7	1.28808	3
79	43.6	0.613744	3
80	43.3	0.85444	3
81	42.4	1.03936	3
82	42.4	0.864863	3
83	43	0.0269948	3
84	42.7	0.913021	3
85	43.6	0.311072	3
86	43.5	0.408019	3
87	42.7	0.897909	5
88	42.1	1.03433	5
89	42.7	0.506449	5
90	42.7	1.31537	5
91	43.1	0.632507	5
92	42.8	1.01384	5
93	42.8	0.398167	5
94	43	0.706682	5
95	43.4	0.403597	5
96	43.1	0.97574	5
97	43.1	-0.477461	5
98	43.1	0.26008	5
99	43.1	0.0813263	5
100	43.1	1.62931	5
101	42.6	0.448542	5
102	43.1	0.978297	5
103	43.7	0.646313	5
104	43.6	0.347111	5
105	43.4	-0.0891032	5
106	42.6	1.27003	5
107	43.1	0.353359	5
108	42.6	1.4953	5
109	43.3	0.490957	5
110	43.4	-0.154515	5
111	42.6	1.32483	5
112	41.7	1.34202	5
113	43.2	0.207153	5
114	43.2	0.904953	5
115	43	1.26133	5
116	42.8	0.735728	5
117	43.5	0.824685	5
118	43.2	0.370331	5
119	43.1	0.196938	5
120	42.8	0.806073	5
121	42.1	0.482667	5
122	42.1	0.860079	5
123	42.5	0.569465	5
124	43.5	0.429086	5
125	43.5	-0.0618755	5
126	43.5	-0.666783	5
127	42.5	0.676549	5
128	42.1	1.31785	5
129	43.5	-0.00156666	1
130	43.5	-0.0732511	1
131	42.9	0.295984	1
132	42.8	1.02657	1
133	43.5	-0.0358587	1
134	43.5	0.105728	1
135	42.7	-0.507828	1
136	42.8	-0.0859437	1
137	42	0.483735	1
138	42.5	-0.0490415	1
139	43.2	0.529433	1
140	43.5	0.925857	1
141	42.8	1.44287	1
142	43.2	1.77402	1
143	43.5	0.0120228	1
144	43.5	0.161745	1
145	43	0.583631	1
146	42.6	1.04906	1
147	42.5	-0.0981326	1
148	42.8	0.144753	1
149	43.5	0.724238	1
150	43.5	-0.183857	1
151	43.5	-0.28223	1
152	43.5	0.284221	1
153	42.6	1.17729	1
154	42.5	1.37436	1
155	43.5	0.371529	1
156	43.7	0.701632	1
157	43.5	0.276558	1
158	43.5	0.154673	1
159	43.5	0.449047	1
160	43.5	-0.0029682	1
161	43.5	0.405188	1
162	43.1	1.0155	1
163	41.8	1.13095	1
164	42.3	0.523308	1
165	42.7	0.385357	1
166	42.5	0.757291	1
167	42.2	1.01657	1
168	42.3	1.15634	1
169	42.5	0.654623	1
170	42.9	0.27931	1
171	42.5	0.390544	3
172	42.5	1.21043	3
173	42.4	1.00911	3
174	42.5	1.12014	3
175	42.8	0.00790053	3
176	43.1	-0.341673	3
177	43.2	0.582534	3
178	43.2	1.37926	3
179	43.2	0.545244	3
180	43.2	0.372299	3
181	43.4	-0.0911278	3
182	43.8	0.318478	3
183	43.3	0.411505	3
184	43.3	0.353077	3
185	42.8	1.07357	3
186	43.1	1.15725	3
187	43.4	0.0538604	3
188	43.4	0.287667	3
189	43.6	0.16166	3
190	43.3	0.343642	3
191	42.9	0.490259	3
192	43.2	0.885772	3
193	41.6	1.0569	3
194	41.2	1.71269	3
195	43.5	1.37087	3
196	43.3	0.252775	3
197	43.3	0.34311	3
198	42.9	-0.00972493	3
199	43.6	-0.0711458	3
200	43.6	0.536717	3
201	42.9	0.815608	3
202	43.2	1.33111	3
203	43.1	0.603357	3
204	43.1	1.3538	3
205	43	0.48168	3
206	43.3	0.261075	3
207	42.6	0.828883	3
208	42.9	1.43097	3
209	41.3	0.984147	3
210	42.1	1.00595	3
211	42.4	0.50283	3
212	42.6	0.593905	3
213	43	0.392042	3
214	42.6	0.621169	3
215	43.3	0.0493281	5
216	43.2	0.627753	5
217	43.3	0.217384	5
218	43.3	0.0770602	5
219	43.1	0.0273002	5
220	42.7	0.833808	5
221	42.7	1.30281	5
222	42.9	-0.119662	5
223	43	0.435134	5
224	43.3	1.33068	5
225	43.3	-0.168919	5
226	43.3	1.34264	5
227	42.9	0.722887	5
228	43.1	1.4538	5
229	42.7	1.14212	5
230	42.2	1.25113	5
231	43.3	-0.000838185	5
232	43.3	0.0451662	5
233	42.2	0.128442	5
234	41.6	0.909138	5
235	42.8	0.933802	5
236	42.8	1.34919	5
237	42.1	0.215775	5
238	43	0.115763	5
239	43.2	0.40564	5
240	43	0.329142	5
241	43.4	0.353979	5
242	43	0.254728	5
243	43.3	0.752283	5
244	43.5	0.935673	5
245	42.7	0.421579	5
246	43.3	-0.0711564	5
247	43.6	0.639774	5
248	43.6	0.583899	5
249	43.2	0.0334683	5
250	42.6	0.605612	5
251	43	0.620425	5
252	43.4	-0.132626	5
253	42.6	1.02695	5
254	43	-0.105177	5
255	43.6	0.21412	5
256	43.4	1.37548	5
257	43.5	-0.0506187	1
258	43.5	0.161333	1
259	43.7	-0.0680479	1
260	43.4	-0.0362394	1
261	41.9	0.975179	1
262	42.7	0.00778243	1
263	43	0.205884	1
264	43.2	0.251848	1
265	43.3	0.143892	1
266	43.3	0.639437	1
267	43.4	-0.0259952	1
268	43.4	0.218309	1
269	43	0.972972	1
270	43	-0.0939416	1
271	43.4	0.587312	1
272	43.1	-0.00935676	1
273	43.2	0.114898	1
274	42.9	0.77242	1
275	43.5	0.300363	1
276	43.3	1.00657	1
277	43.1	-0.304043	1
278	43.5	-0.876004	1
279	43	1.37007	1
280	42.7	0.521349	1
281	42.8	-0.218709	1
282	42.3	-0.0935111	1
283	42.9	0.367654	1
284	43.2	0.543862	1
285	43.4	0.429828	1
286	43.1	0.517498	1
287	43.4	-0.0171603	1
288	43.9	0.206996	1
289	42.7	0.868204	1
290	42.9	0.529491	1
291	43.2	0.910047	1
292	43.1	0.515435	1
293	43	0.631575	1
294	42.7	1.1312	1
295	43.2	0.646336	1
296	42.6	1.08502	1
297	43.4	0.32649	1
298	43	-0.00523699	1
299	42.4	0.30521	3
300	43.1	0.903045	3
301	42.1	0.861454	3
302	41.7	0.455629	3
303	43.3	0.287454	3
304	43.3	-0.441405	3
305	43	0.548775	3
306	42.8	0.99232	3
307	43.1	0.199047	3
308	43.1	0.812593	3
309	42.8	1.24119	3
310	42.9	1.205	3
311	43.4	0.355742	3
312	43.5	-0.186631	3
313	43.4	-0.480523	3
314	43.4	0.344712	3
315	42.5	0.801432	3
316	42.7	0.74491	3
317	43.4	0.520731	3
318	43.5	1.18127	3
319	43.1	0.512284	3
320	43.4	1.00655	3
321	43.4	0.684702	3
322	43.4	1.00499	3
323	43.4	0.626471	3
324	43.3	0.440354	3
325	42.7	0.0126667	3
326	42	0.655479	3
327	43.3	0.568172	3
328	43.3	0.175269	3
329	43.4	-0.303542	3
330	43.4	-0.105484	3
331	43.4	0.0707053	3
332	43.4	0.0592118	3
333	43.4	0.555302	3
334	43.2	0.951751	3
335	43	0.245722	3
336	42.4	0.971456	3
337	41.5	0.0955617	3
338	41.8	1.29881	3
339	43.4	-0.451976	3
340	43.4	0.0653761	3
341	43.3	0.485128	5
342	43.1	0.535798	5
343	41.7	0.0881541	5
344	42	0.466627	5
345	42	0.766513	5
346	42.3	0.608186	5
347	42.3	0.224966	5
348	42.7	0.190302	5
349	42.3	0.506124	5
350	42.7	0.437953	5
351	42.7	0.761327	5
352	43.1	1.01499	5
353	43.4	-0.57851	5
354	42.4	0.541101	5
355	42.4	0.997326	5
356	42.7	0.780375	5
357	42.3	1.01215	5
358	42	1.55035	5
359	42.4	-0.0787359	5
360	42.4	0.582305	5
361	43.1	0.151875	5
362	43.4	-0.111381	5
363	42.1	1.19586	5
364	42.3	0.819301	5
365	43.3	0.116013	5
366	43.1	0.690291	5
367	42.7	0.345515	5
368	43.2	0.589736	5
369	41.4	1.01045	5
370	42	0.877051	5
371	42.6	0.695777	5
372	42.4	1.13914	5
373	43.4	-0.0185495	5
374	43.3	-0.569268	5
375	42	1.18662	5
376	42.3	1.39149	5
377	42.9	0.614923	5
378	42.9	-0.216487	5
379	43.1	0.553155	5
380	43	0.58784	5
381	42.7	0.584156	5
382	42.7	0.374671	5
383	42.3	0.555271	5
384	42.8	0.572885	5
